# Supplementary material for: Coordinated Evolution of Influenza A Surface Proteins
Source: PLoS Genet. 2015 Aug 6;11(8):e1005404. doi: 10.1371/journal.pgen.1005404 (PMC4527594; doi:10.1371/journal.pgen.1005404)
Supplement: S1 Table — (XLS) [file pgen.1005404.s002.xls]

## Sheet: Table S1
Table S1. Distribution of mutations at detected epistatic sites relative to RCBs.
Reassortment set*	Branch type		Gene pair (background, foreground)
	Leading mutation	Trailing mutation	(N2,H3)	(H3,N2)	(N1,H1)	(H1,N1)
Same	Virtual	RCB†	5	1.5	0	9
	Virtual	Internal	1	19	0	0
	RCB	RCB	0	0.5	0	0
	RCB	Internal	0	2.5	0	0
	Internal	Internal	91	66.5	31	81
Different	Virtual	RCB	0	0	0	0
	Virtual	Internal	0	0	0	0
	RCB	RCB	0	0	0	0
	RCB	Internal	0	0	0	0
	Internal	RCB	2	0	0	4
	Internal	Internal	1	9	3	0
Total			100	99	34	94
Values in cells are numbers of mutation pairs with corresponding distribution; non-integer numbers arise from ambiguous positions of mutations.
*Indicates whether both mutations in the pair occurred on the same or different reassortment subtrees (see Methods)
†Reassortment-carrying branch (see Methods)
