# Supplementary material for: Coordinated Evolution of Influenza A Surface Proteins
Source: PLoS Genet. 2015 Aug 6;11(8):e1005404. doi: 10.1371/journal.pgen.1005404 (PMC4527594; doi:10.1371/journal.pgen.1005404)
Supplement: S2 Table — (XLS) [file pgen.1005404.s003.xls]

## Sheet: N2
Site	Site type	Residue/Mutation (if specified)	Properties	References
43	leading		Position in NA stalk domain	J Gen Virol vir.0.043059-0
46	leading		Position in NA stalk domain	J Gen Virol vir.0.043059-0
69	leading		Position in NA stalk domain	J Gen Virol vir.0.043059-0
126	leading	P126	MDCK-induced mutation. Position within the binding pocket, under positive selection. Among sites that provide a hydrogen-bond network that is essential for NA inhibitor binding	PLoS ONE 8(11): e79252. doi:10.1371/journal.pone.0079252|PLoS ONE 7(7): e38665. doi:10.1371/journal.pone.0038665
127	trailing		Position within the binding pocket, under positive selection. Among sites that provide a hydrogen-bond network that is essential for NA inhibitor binding	PLoS ONE 7(7): e38665. doi:10.1371/journal.pone.0038665
172	leading	R172K	Mutation discriminates reassorted clades	PLoS Biol 3(9): e300. doi:10.1371/journal.pbio.0030300, [Holmes et al 2005]
215	leading	I215V	Mutation developed during multiple NA inhibitor treatment in a resistant strain	http://cid.oxfordjournals.org/content/43/12/1555.full.pdf
220	both		Mutations are selected by Mem5 antibodies	J. Virol. December 2002 vol. 76 no. 23 12274-12280
248	leading		Four-amino acid deletion involving this position leads to resistance to oseltamivir	J Infect Dis. 2009 Jan 15;199(2):180-3. doi: 10.1086/595736
263	trailing	V263I	Mutation discriminates reassorted clades	PLoS Biol 3(9): e300. doi:10.1371/journal.pbio.0030300
332	leading	S332	Mutation often arises during NA inhibitor treatment, although not assosiated with resistance.	http://media.johnwiley.com.au/product_data/excerpt/92/04701187/0470118792.pdf
370	leading		Position homologous to hemadsorption site of avian influenza virus	J Virol. 2010 July; 84(13): 6769–6781
372	both	S372	Position homologous to hemadsorption site of avian influenza virus	J Virol. 2010 July; 84(13): 6769–6781
399	leading	E399D	Mutation discriminates reassorted clades	PLoS Biol 3(9): e300. doi:10.1371/journal.pbio.0030300
401	trailing		Position homologous to hemadsorption site of avian influenza virus	J Virol. 2010 July; 84(13): 6769–6781
432	both		Position homologous to hemadsorption site of avian influenza virus	J Virol. 2010 July; 84(13): 6769–6781

## Sheet: N1
Site	Site (N2 numbering)	Site type	Residue/Mutation (if specified)	Properties	References
6	6	leading		Charged residues surrounding the transmembrane domain	Influenza and Other Respiratory Viruses 6(4), 245–256.
14	14	leading		Transmembrane helix	Influenza and Other Respiratory Viruses 6(4), 245–256.
15	15	trailing		Transmembrane helix
59	70	leading		Position in glycosylation site motif	PLoS ONE 6(7): e22844. doi:10.1371/journal.pone.0022844
78	–	leading	K78E	Mutation cooccured with H274Y in naturally oseltamivir resistant H1N1 strains|Position forms epistatic pair with the 274 site	PLoS Pathog 4(7): e1000103. doi:10.1371/journal.ppat.1000103|Kryazhimski2011
83	–	trailing	V83M	Mutation predicted as compensatory for H274Y in pdmH1N1|arized in seasonal H1N1 with H274Y	PLoS ONE 6(7): e22201. doi:10.1371/journal.pone.0022201|Dr Cox slides 3.ppt
149	149	leading		Position involved in stabilization of the 150-cavity adjacent to the sialic-acid-binding site	Nat Commun. 2011 July; 2: 388.
267	266	trailing		Mutation leading to reduced NAI susceptibility; position located near the active site of human N1 shown to affect oseltamivir binding	Antiviral Research 82 (2009) 34–41|Antimicrob. Agents Chemother. 50, 2395–2402.
275	274	trailing		Common resistance mutation to oseltamivir
287	286	trailing		Mutation adversely affected the NA-mediated viral particle release	Virol J. 2011; 8: 14.
386	390	leading		Position in glycosylation site	PLoS ONE 6(7): e22844. doi:10.1371/journal.pone.0022844
388	392	leading		Position in glycosylation site motif	PLoS ONE 6(7): e22844. doi:10.1371/journal.pone.0022844
434	434	trailing		Position in glycosylation site; among the three glycosites located around the enzymatic active site, and thus possibly regulating the catalytic activity of NA	PLOS ONE 7(2): e32119. doi:10.1371/journal.pone.0032119|PLoS ONE 6(7): e22844.doi:10.1371/journal.pone.0022844
