# Supplementary material for: Coordinated Evolution of Influenza A Surface Proteins
Source: PLoS Genet. 2015 Aug 6;11(8):e1005404. doi: 10.1371/journal.pgen.1005404 (PMC4527594; doi:10.1371/journal.pgen.1005404)
Supplement: S3 Table — “Phylogenetic group” refers to a group of site pairs where the leading and the trailing mutations occurred on the same sets of tree branches. Site pairs formed by more than one leading mutation are in bold. The last 12 columns identify the location of consecutive mutations relative to reassortment events: the first letter denotes whether the leading and the trailing mutations are located on the same (S) or different (D) reassortment subtrees; the second and the third letters denote the branch types on which the leading and the trailing mutations are located: R = reassortment-carrying branch; V = virtual branch; I = any other internal branch. Sheet 1: (N2,H3). Sheet 2: (H3,N2). Sheet 3: (N1,H1). Sheet 4: (H1,N1). (XLS) [file pgen.1005404.s004.xls]

## Sheet: (N2,H3)
Phylogenetic group	Leading (N2)	Trailing (H3)	Leading site annotation	Trailing site annotation	P-value	Q - value	Epistatic satistics	mean time btw consec muts (in syn muts)	std in time btw consec muts (in syn muts)	mean time btw consec muts (in years)	std in time btw consec muts (in years)	# of leading muts at background site	# of trailing muts at foreground site	Number of consec. muts	S-RR	S-VR	S-VI	S-RI	S-IR	S-II	D-RR	D-VR	D-VI	D-RI	D-IR	D-II
1	120	94	NA:126	HA1:81	0	0.098	1.9375	2	2.83	0.49	0.69	1	2	2	0	0	0	0	0	2	0	0	0	0	0	0
2	120	76	NA:126	HA1:63	0	0.098	2.6332	8.83	12	2.16	2.94	1	3	3	0	0	0	0	0	3	0	0	0	0	0	0
3	50	233	NA:56	HA1:220	0	0.098	3.1111	36	31.53	8.82	7.73	2	5	5	0	0	0	0	0	5	0	0	0	0	0	0
4	243	233	NA:249	HA1:220	0	0.098	3.8212	16.7	2.17	4.09	0.53	1	5	5	0	0	0	0	0	5	0	0	0	0	0	0
4	202	233	NA:208	HA1:220	0.0002	0.131	3.8212	16.7	2.17	4.09	0.53	1	5	5	0	0	0	0	0	5	0	0	0	0	0	0
4	87	233	NA:93	HA1:220	0.0186	0.697	3.8212	16.7	2.17	4.09	0.53	1	5	5	0	0	0	0	0	5	0	0	0	0	0	0
5	326	233	NA:332	HA1:220	0	0.098	4.3827	8.2	2.17	2.01	0.53	1	5	5	0	0	0	0	0	5	0	0	0	0	0	0
5	393	233	NA:399	HA1:220	0	0.098	4.3827	8.2	2.17	2.01	0.53	1	5	5	0	0	0	0	0	5	0	0	0	0	0	0
5	261	233	NA:267	HA1:220	0.0001	0.102	4.3827	8.2	2.17	2.01	0.53	1	5	5	0	0	0	0	0	5	0	0	0	0	0	0
5	426	233	NA:432	HA1:220	0.0002	0.131	4.3827	8.2	2.17	2.01	0.53	1	5	5	0	0	0	0	0	5	0	0	0	0	0	0
6	258	233	NA:264	HA1:220	0	0.098	1.9683	1	1.41	0.25	0.35	1	2	2	0	0	0	0	0	2	0	0	0	0	0	0
7	425	339	NA:431	HA1:326	0	0.098	2.9363	1.33	0.76	0.33	0.19	2	3	3	0	1	0	0	0	2	0	0	0	0	0	0
8	209	339	NA:215	HA1:326	0	0.098	2.9363	1.33	0.76	0.33	0.19	2	3	3	0	1	0	0	0	2	0	0	0	0	0	0
9	37	535	NA:43	HA2:193	0	0.098	1.984	0.5	0.71	0.12	0.17	2	2	2	0	1	0	0	0	1	0	0	0	0	0	0
9	261	535	NA:267	HA2:193	0.0001	0.102	1.984	0.5	0.71	0.12	0.17	2	2	2	0	1	0	0	0	1	0	0	0	0	0	0
10	242	10	NA:248	HA_sig_pept:13	0.0001	0.102	2.652	7.67	2.08	1.88	0.51	2	3	3	0	0	0	0	0	3	0	0	0	0	0	0
11	214	176	NA:220	HA1:163	0.0001	0.102	1.9605	26.67	7.29	6.54	1.79	1	3	3	0	0	0	0	0	3	0	0	0	0	0	0
11	284	176	NA:290	HA1:163	0.0001	0.102	1.9605	26.67	7.29	6.54	1.79	1	3	3	0	0	0	0	0	3	0	0	0	0	0	0
11	322	176	NA:328	HA1:163	0.0001	0.102	1.9605	26.67	7.29	6.54	1.79	1	3	3	0	0	0	0	0	3	0	0	0	0	0	0
12	307	176	NA:313	HA1:163	0.0001	0.102	2.2125	19.17	7.29	4.7	1.79	1	3	3	0	0	0	0	0	3	0	0	0	0	0	0
13	40	176	NA:46	HA1:163	0.0001	0.102	2.3791	14.67	7.29	3.6	1.79	1	3	3	0	0	0	0	0	3	0	0	0	0	0	0
13	37	176	NA:43	HA1:163	0.0064	0.48	2.3791	14.67	7.29	3.6	1.79	1	3	3	0	0	0	0	0	3	0	0	0	0	0	0
14	202	465	NA:208	HA2:123	0.0001	0.102	2.778	4.83	3.51	1.18	0.86	2	3	3	0	0	0	0	0	3	0	0	0	0	0	0
15	166	233	NA:172	HA1:220	0.0002	0.131	4.1757	15.3	28.12	3.75	6.89	2	5	5	0	0	0	0	0	5	0	0	0	0	0	0
16	202	286	NA:208	HA1:273	0.0002	0.131	3.326	12.62	14.46	3.09	3.54	2	4	4	0	0	1	0	0	2	0	0	0	0	0	1
17	40	261	NA:46	HA1:248	0.0003	0.16	1.8082	6.25	0.35	1.53	0.09	1	2	2	0	0	0	0	0	2	0	0	0	0	0	0
17	37	261	NA:43	HA1:248	0.0048	0.395	1.8082	6.25	0.35	1.53	0.09	1	2	2	0	0	0	0	0	2	0	0	0	0	0	0
18	40	232	NA:46	HA1:219	0.0003	0.16	2.4658	32.62	20.58	8	5.04	1	4	4	0	0	0	0	0	4	0	0	0	0	0	0
19	366	170	NA:372	HA1:157	0.0004	0.171	3.561	7.25	2.63	1.78	0.64	2	4	4	0	0	0	0	0	4	0	0	0	0	0	0
20	63	397	NA:69	HA2:55	0.0004	0.171	2.0323	26.5	21.74	6.5	5.33	2	3	3	0	0	0	0	0	2	0	0	0	0	1	0
20	302	397	NA:308	HA2:55	0.0004	0.171	2.0323	26.5	21.74	6.5	5.33	2	3	3	0	0	0	0	0	2	0	0	0	0	1	0
21	364	535	NA:370	HA2:193	0.0004	0.171	1.984	0.5	0.71	0.12	0.17	2	2	2	0	1	0	0	0	1	0	0	0	0	0	0
22	14	397	NA:20	HA2:55	0.0006	0.2	2.1534	23.67	24.9	5.8	6.1	2	3	3	0	1	0	0	0	2	0	0	0	0	0	0
23	284	232	NA:290	HA1:219	0.0006	0.2	2.0319	44.62	20.58	10.94	5.04	1	4	4	0	0	0	0	0	4	0	0	0	0	0	0
23	322	232	NA:328	HA1:219	0.0006	0.2	2.0319	44.62	20.58	10.94	5.04	1	4	4	0	0	0	0	0	4	0	0	0	0	0	0
23	214	232	NA:220	HA1:219	0.0007	0.2	2.0319	44.62	20.58	10.94	5.04	1	4	4	0	0	0	0	0	4	0	0	0	0	0	0
24	307	232	NA:313	HA1:219	0.0006	0.2	2.2932	37.12	20.58	9.1	5.04	1	4	4	0	0	0	0	0	4	0	0	0	0	0	0
25	458	451	NA:464	HA2:109	0.0006	0.2	1.9601	1.25	0.35	0.31	0.09	2	2	2	0	0	1	0	0	1	0	0	0	0	0	0
26	380	7	NA:386	HA_sig_pept:10	0.0006	0.2	1.921	2.5	0.71	0.61	0.17	1	2	2	0	0	0	0	0	2	0	0	0	0	0	0
26	141	7	NA:147	HA_sig_pept:10	0.0177	0.699	1.921	2.5	0.71	0.61	0.17	1	2	2	0	0	0	0	0	2	0	0	0	0	0	0
27	147	397	NA:153	HA2:55	0.0007	0.2	2.4115	15.67	20.64	3.84	5.06	2	3	3	0	1	0	0	0	2	0	0	0	0	0	0
27	247	397	NA:253	HA2:55	0.0007	0.2	2.4115	15.67	20.64	3.84	5.06	2	3	3	0	1	0	0	0	2	0	0	0	0	0	0
27	362	397	NA:368	HA2:55	0.0007	0.2	2.4115	15.67	20.64	3.84	5.06	2	3	3	0	1	0	0	0	2	0	0	0	0	0	0
27	384	397	NA:390	HA2:55	0.0013	0.241	2.4115	15.67	20.64	3.84	5.06	2	3	3	0	1	0	0	0	2	0	0	0	0	0	0
28	137	239	NA:143	HA1:226	0.0007	0.2	7.2744	13.83	9.54	3.39	2.34	4	9	9	0	0	2	0	0	5	0	0	0	0	1	1
29	307	261	NA:313	HA1:248	0.0008	0.212	1.6816	10.75	0.35	2.63	0.09	1	2	2	0	0	0	0	0	2	0	0	0	0	0	0
30	259	286	NA:265	HA1:273	0.0008	0.212	3.5017	9.25	13.33	2.27	3.27	2	4	4	0	0	1	0	0	2	0	0	0	0	0	1
31	338	150	NA:344	HA1:137	0.0009	0.218	3.8484	16.3	3.27	4	0.8	2	5	5	0	0	0	0	0	3	0	0	0	0	0	2
32	333	233	NA:339	HA1:220	0.0009	0.218	4.1089	12.2	2.17	2.99	0.53	1	5	5	0	0	0	0	0	5	0	0	0	0	0	0
32	137	233	NA:143	HA1:220	0.0046	0.39	4.1089	12.2	2.17	2.99	0.53	1	5	5	0	0	0	0	0	5	0	0	0	0	0	0
32	191	233	NA:197	HA1:220	0.0048	0.395	4.1089	12.2	2.17	2.99	0.53	1	5	5	0	0	0	0	0	5	0	0	0	0	0	0
33	333	286	NA:339	HA1:273	0.0009	0.218	3.5017	9.25	13.33	2.27	3.27	2	4	4	0	0	1	0	0	2	0	0	0	0	0	1
34	381	186	NA:387	HA1:173	0.001	0.224	3.668	5.38	0.63	1.32	0.15	1	4	4	0	0	0	0	0	4	0	0	0	0	0	0
35	330	150	NA:336	HA1:137	0.001	0.224	3.878	16.2	8.38	3.97	2.05	3	5	5	0	0	2	0	0	3	0	0	0	0	0	0
36	363	10	NA:369	HA_sig_pept:13	0.001	0.224	2.61	8.67	2.47	2.13	0.61	2	3	3	0	0	0	0	0	3	0	0	0	0	0	0
37	328	226	NA:334	HA1:213	0.0011	0.224	2.2335	19.17	12.57	4.7	3.08	1	3	3	0	0	0	0	0	3	0	0	0	0	0	0
38	284	261	NA:290	HA1:248	0.0011	0.224	1.49	18.25	0.35	4.47	0.09	1	2	2	0	0	0	0	0	2	0	0	0	0	0	0
38	322	261	NA:328	HA1:248	0.0011	0.224	1.49	18.25	0.35	4.47	0.09	1	2	2	0	0	0	0	0	2	0	0	0	0	0	0
38	214	261	NA:220	HA1:248	0.0012	0.23	1.49	18.25	0.35	4.47	0.09	1	2	2	0	0	0	0	0	2	0	0	0	0	0	0
38	242	261	NA:248	HA1:248	0.0431	0.813	1.49	18.25	0.35	4.47	0.09	1	2	2	0	0	0	0	0	2	0	0	0	0	0	0
39	332	70	NA:338	HA1:57	0.0011	0.224	2.3489	15.33	5.53	3.76	1.36	1	3	3	0	0	0	0	0	2	0	0	0	0	0	1
39	363	70	NA:369	HA1:57	0.0095	0.58	2.3489	15.33	5.53	3.76	1.36	1	3	3	0	0	0	0	0	2	0	0	0	0	0	1
39	338	70	NA:344	HA1:57	0.0112	0.602	2.3489	15.33	5.53	3.76	1.36	1	3	3	0	0	0	0	0	2	0	0	0	0	0	1
40	394	227	NA:400	HA1:214	0.0011	0.224	2.2726	15.5	16.6	3.8	4.07	2	3	3	0	0	0	0	0	3	0	0	0	0	0	0
40	37	227	NA:43	HA1:214	0.0138	0.637	2.2726	15.5	16.6	3.8	4.07	2	3	3	0	0	0	0	0	3	0	0	0	0	0	0
41	144	186	NA:150	HA1:173	0.0012	0.23	3.4947	8.38	0.63	2.05	0.15	1	4	4	0	0	0	0	0	4	0	0	0	0	0	0
41	366	186	NA:372	HA1:173	0.0013	0.241	3.4947	8.38	0.63	2.05	0.15	1	4	4	0	0	0	0	0	4	0	0	0	0	0	0
41	304	186	NA:310	HA1:173	0.0025	0.323	3.4947	8.38	0.63	2.05	0.15	1	4	4	0	0	0	0	0	4	0	0	0	0	0	0
42	375	209	NA:381	HA1:196	0.0012	0.23	1.7944	6.75	2.47	1.65	0.61	2	2	2	0	1	0	0	0	1	0	0	0	0	0	0
43	325	227	NA:331	HA1:214	0.0012	0.23	2.1947	20.67	15.91	5.07	3.9	1	3	3	0	0	0	0	0	3	0	0	0	0	0	0
44	366	431	NA:372	HA2:89	0.0013	0.241	0.9761	1.5	na	0.37	na	1	1	1	0	0	0	0	0	1	0	0	0	0	0	0
45	37	232	NA:43	HA1:219	0.0014	0.253	3.1545	15.12	8.23	3.71	2.02	2	4	4	0	0	0	0	0	4	0	0	0	0	0	0
46	15	475	NA:21	HA2:133	0.0014	0.253	1	0	na	0	na	1	1	1	0	0	0	0	0	1	0	0	0	0	0	0
47	44	270	NA:50	HA1:257	0.0015	0.259	0.4841	3	na	0.74	na	1	1	0.5	0	0	0	0	0	0.5	0	0	0	0	0	0
47	65	270	NA:71	HA1:257	0.0015	0.259	0.4841	3	na	0.74	na	1	1	0.5	0	0	0	0	0	0.5	0	0	0	0	0	0
47	449	270	NA:455	HA1:257	0.004	0.359	0.4841	3	na	0.74	na	1	1	0.5	0	0	0	0	0	0.5	0	0	0	0	0	0
48	326	239	NA:332	HA1:226	0.0015	0.259	3.7439	4.12	1.93	1.01	0.47	2	4	4	0	0	2	0	0	2	0	0	0	0	0	0
48	393	239	NA:399	HA1:226	0.0042	0.374	3.7439	4.12	1.93	1.01	0.47	2	4	4	0	0	2	0	0	2	0	0	0	0	0	0
49	13	69	NA:19	HA1:56	0.0015	0.259	0.984	1	na	0.25	na	1	1	1	0	0	0	0	0	1	0	0	0	0	0	0
50	100	20	NA:106	HA1:7	0.0016	0.277	0.492	1.5	na	0.37	na	1	1	0.5	0	0	0	0	0	0.5	0	0	0	0	0	0
51	394	302	NA:400	HA1:289	0.0017	0.296	0.984	1	na	0.25	na	1	1	1	0	0	0	0	0	1	0	0	0	0	0	0
52	364	116	NA:370	HA1:103	0.0018	0.316	1.9445	1.75	1.06	0.43	0.26	1	2	2	0	0	0	0	0	2	0	0	0	0	0	0
53	141	451	NA:147	HA2:109	0.0019	0.324	1.9601	1.25	0.35	0.31	0.09	2	2	2	0	0	0	1	0	1	0	0	0	0	0	0
54	25	442	NA:31	HA2:100	0.0019	0.324	1	0	na	0	na	1	1	1	0	0	0	0	0	1	0	0	0	0	0	0
54	192	442	NA:198	HA2:100	0.0019	0.324	1	0	na	0	na	1	1	1	0	0	0	0	0	1	0	0	0	0	0	0
55	75	397	NA:81	HA2:55	0.002	0.327	1.6351	39.33	17.78	9.64	4.36	1	3	3	0	0	0	0	0	2	0	0	0	0	1	0
55	341	397	NA:347	HA2:55	0.002	0.327	1.6351	39.33	17.78	9.64	4.36	1	3	3	0	0	0	0	0	2	0	0	0	0	1	0
55	350	397	NA:356	HA2:55	0.002	0.327	1.6351	39.33	17.78	9.64	4.36	1	3	3	0	0	0	0	0	2	0	0	0	0	1	0
55	352	397	NA:358	HA2:55	0.002	0.327	1.6351	39.33	17.78	9.64	4.36	1	3	3	0	0	0	0	0	2	0	0	0	0	1	0
55	41	397	NA:47	HA2:55	0.0021	0.341	1.6351	39.33	17.78	9.64	4.36	1	3	3	0	0	0	0	0	2	0	0	0	0	1	0
55	323	397	NA:329	HA2:55	0.0035	0.338	1.6351	39.33	17.78	9.64	4.36	1	3	3	0	0	0	0	0	2	0	0	0	0	1	0
55	457	397	NA:463	HA2:55	0.0043	0.384	1.6351	39.33	17.78	9.64	4.36	1	3	3	0	0	0	0	0	2	0	0	0	0	1	0
56	326	322	NA:332	HA1:309	0.0022	0.347	0.992	0.5	na	0.12	na	1	1	1	0	0	0	0	0	1	0	0	0	0	0	0
57	25	535	NA:31	HA2:193	0.0022	0.347	1.6751	11	1.41	2.7	0.35	1	2	2	0	0	1	0	0	0	0	1	0	0	0	0
57	192	535	NA:198	HA2:193	0.0022	0.347	1.6751	11	1.41	2.7	0.35	1	2	2	0	0	1	0	0	0	0	1	0	0	0	0
57	34	535	NA:40	HA2:193	0.0079	0.526	1.6751	11	1.41	2.7	0.35	1	2	2	0	0	1	0	0	0	0	1	0	0	0	0
57	375	535	NA:381	HA2:193	0.0097	0.58	1.6751	11	1.41	2.7	0.35	1	2	2	0	0	1	0	0	0	0	1	0	0	0	0
57	121	535	NA:127	HA2:193	0.0141	0.634	1.6751	11	1.41	2.7	0.35	1	2	2	0	0	1	0	0	0	0	1	0	0	0	0
57	12	535	NA:18	HA2:193	0.0172	0.686	1.6751	11	1.41	2.7	0.35	1	2	2	0	0	1	0	0	0	0	1	0	0	0	0
57	330	535	NA:336	HA2:193	0.0263	0.772	1.6751	11	1.41	2.7	0.35	1	2	2	0	0	1	0	0	0	0	1	0	0	0	0
58	242	70	NA:248	HA1:57	0.0023	0.325	2.4065	13.83	5.53	3.39	1.36	1	3	3	0	0	0	0	0	2	0	0	0	0	0	1
59	25	116	NA:31	HA1:103	0.0023	0.325	1.6548	11.75	1.06	2.88	0.26	1	2	2	0	0	2	0	0	0	0	0	0	0	0	0
59	192	116	NA:198	HA1:103	0.0023	0.325	1.6548	11.75	1.06	2.88	0.26	1	2	2	0	0	2	0	0	0	0	0	0	0	0	0
59	375	116	NA:381	HA1:103	0.0081	0.535	1.6548	11.75	1.06	2.88	0.26	1	2	2	0	0	2	0	0	0	0	0	0	0	0	0
59	34	116	NA:40	HA1:103	0.0089	0.565	1.6548	11.75	1.06	2.88	0.26	1	2	2	0	0	2	0	0	0	0	0	0	0	0	0
59	121	116	NA:127	HA1:103	0.0118	0.608	1.6548	11.75	1.06	2.88	0.26	1	2	2	0	0	2	0	0	0	0	0	0	0	0	0
59	12	116	NA:18	HA1:103	0.0187	0.697	1.6548	11.75	1.06	2.88	0.26	1	2	2	0	0	2	0	0	0	0	0	0	0	0	0
59	330	116	NA:336	HA1:103	0.0263	0.772	1.6548	11.75	1.06	2.88	0.26	1	2	2	0	0	2	0	0	0	0	0	0	0	0	0
59	333	116	NA:339	HA1:103	0.0448	0.83	1.6548	11.75	1.06	2.88	0.26	1	2	2	0	0	2	0	0	0	0	0	0	0	0	0
60	39	195	NA:45	HA1:182	0.0023	0.325	1	0	na	0	na	1	1	1	0	0	1	0	0	0	0	0	0	0	0	0
60	202	195	NA:208	HA1:182	0.0023	0.325	1	0	na	0	na	1	1	1	0	0	1	0	0	0	0	0	0	0	0	0
60	257	195	NA:263	HA1:182	0.0023	0.325	1	0	na	0	na	1	1	1	0	0	1	0	0	0	0	0	0	0	0	0
60	393	195	NA:399	HA1:182	0.0023	0.325	1	0	na	0	na	1	1	1	0	0	1	0	0	0	0	0	0	0	0	0
60	395	195	NA:401	HA1:182	0.0023	0.325	1	0	na	0	na	1	1	1	0	0	1	0	0	0	0	0	0	0	0	0
60	397	195	NA:403	HA1:182	0.0023	0.325	1	0	na	0	na	1	1	1	0	0	1	0	0	0	0	0	0	0	0	0
60	259	195	NA:265	HA1:182	0.0044	0.386	1	0	na	0	na	1	1	1	0	0	1	0	0	0	0	0	0	0	0	0
60	333	195	NA:339	HA1:182	0.0044	0.386	1	0	na	0	na	1	1	1	0	0	1	0	0	0	0	0	0	0	0	0
60	261	195	NA:267	HA1:182	0.0066	0.482	1	0	na	0	na	1	1	1	0	0	1	0	0	0	0	0	0	0	0	0
60	364	195	NA:370	HA1:182	0.0066	0.482	1	0	na	0	na	1	1	1	0	0	1	0	0	0	0	0	0	0	0	0
60	397	497	NA:403	HA2:155	0.0095	0.58	1	0	na	0	na	1	1	1	0	0	1	0	0	0	0	0	0	0	0	0
60	39	497	NA:45	HA2:155	0.0099	0.585	1	0	na	0	na	1	1	1	0	0	1	0	0	0	0	0	0	0	0	0
60	257	497	NA:263	HA2:155	0.0109	0.594	1	0	na	0	na	1	1	1	0	0	1	0	0	0	0	0	0	0	0	0
60	393	497	NA:399	HA2:155	0.0231	0.759	1	0	na	0	na	1	1	1	0	0	1	0	0	0	0	0	0	0	0	0
61	375	233	NA:381	HA1:220	0.0024	0.323	3.3317	25.2	2.17	6.18	0.53	1	5	5	0	0	0	0	0	5	0	0	0	0	0	0
62	36	339	NA:42	HA1:326	0.0024	0.323	2.459	12.33	0.76	3.02	0.19	1	3	3	0	0	0	0	0	2	0	0	0	0	1	0
62	24	339	NA:30	HA1:326	0.0026	0.332	2.459	12.33	0.76	3.02	0.19	1	3	3	0	0	0	0	0	2	0	0	0	0	1	0
62	210	339	NA:216	HA1:326	0.0029	0.322	2.459	12.33	0.76	3.02	0.19	1	3	3	0	0	0	0	0	2	0	0	0	0	1	0
62	379	339	NA:385	HA1:326	0.0218	0.745	2.459	12.33	0.76	3.02	0.19	1	3	3	0	0	0	0	0	2	0	0	0	0	1	0
62	137	339	NA:143	HA1:326	0.0319	0.808	2.459	12.33	0.76	3.02	0.19	1	3	3	0	0	0	0	0	2	0	0	0	0	1	0
63	80	207	NA:86	HA1:194	0.0024	0.323	0.9605	2.5	na	0.61	na	1	1	1	0	0	0	0	0	1	0	0	0	0	0	0
63	144	207	NA:150	HA1:194	0.0024	0.323	0.9605	2.5	na	0.61	na	1	1	1	0	0	0	0	0	1	0	0	0	0	0	0
63	290	207	NA:296	HA1:194	0.0024	0.323	0.9605	2.5	na	0.61	na	1	1	1	0	0	0	0	0	1	0	0	0	0	0	0
63	329	207	NA:335	HA1:194	0.0057	0.443	0.9605	2.5	na	0.61	na	1	1	1	0	0	0	0	0	1	0	0	0	0	0	0
63	301	207	NA:307	HA1:194	0.0336	0.815	0.9605	2.5	na	0.61	na	1	1	1	0	0	0	0	0	1	0	0	0	0	0	0
64	242	134	NA:248	HA1:121	0.0025	0.323	3.9911	31.14	29.81	7.63	7.31	3	6	6	0	0	0	0	0	5	0	0	0	0	1	0
65	141	125	NA:147	HA1:112	0.0025	0.323	2.9284	1.5	0.5	0.37	0.12	2	3	3	0	0	0	0	0	3	0	0	0	0	0	0
66	21	297	NA:27	HA1:284	0.0025	0.323	1	0	na	0	na	1	1	1	0	0	0	0	0	1	0	0	0	0	0	0
67	36	125	NA:42	HA1:112	0.0027	0.337	3.2823	28.1	17.16	6.89	4.21	2	5	5	0	0	1	0	0	0	0	0	0	0	0	4
67	24	125	NA:30	HA1:112	0.0028	0.324	3.2823	28.1	17.16	6.89	4.21	2	5	5	0	0	1	0	0	0	0	0	0	0	0	4
68	426	125	NA:432	HA1:112	0.0027	0.337	3.7315	19.3	13.23	4.73	3.24	2	5	5	0	0	5	0	0	0	0	0	0	0	0	0
69	75	76	NA:81	HA1:63	0.0028	0.324	1.6332	13.25	13.08	3.25	3.21	1	2	2	0	0	0	0	0	2	0	0	0	0	0	0
69	341	76	NA:347	HA1:63	0.0028	0.324	1.6332	13.25	13.08	3.25	3.21	1	2	2	0	0	0	0	0	2	0	0	0	0	0	0
69	350	76	NA:356	HA1:63	0.0028	0.324	1.6332	13.25	13.08	3.25	3.21	1	2	2	0	0	0	0	0	2	0	0	0	0	0	0
69	352	76	NA:358	HA1:63	0.0028	0.324	1.6332	13.25	13.08	3.25	3.21	1	2	2	0	0	0	0	0	2	0	0	0	0	0	0
69	41	76	NA:47	HA1:63	0.0029	0.322	1.6332	13.25	13.08	3.25	3.21	1	2	2	0	0	0	0	0	2	0	0	0	0	0	0
69	323	76	NA:329	HA1:63	0.0045	0.39	1.6332	13.25	13.08	3.25	3.21	1	2	2	0	0	0	0	0	2	0	0	0	0	0	0
69	457	76	NA:463	HA1:63	0.0054	0.427	1.6332	13.25	13.08	3.25	3.21	1	2	2	0	0	0	0	0	2	0	0	0	0	0	0
70	135	176	NA:141	HA1:163	0.0028	0.324	1.8236	5.75	2.47	1.41	0.61	1	2	2	0	0	0	0	0	2	0	0	0	0	0	0
70	296	176	NA:302	HA1:163	0.0028	0.324	1.8236	5.75	2.47	1.41	0.61	1	2	2	0	0	0	0	0	2	0	0	0	0	0	0
70	166	176	NA:172	HA1:163	0.0418	0.811	1.8236	5.75	2.47	1.41	0.61	1	2	2	0	0	0	0	0	2	0	0	0	0	0	0
71	380	40	NA:386	HA1:27	0.0028	0.324	0.992	0.5	na	0.12	na	1	1	1	0	0	0	0	0	1	0	0	0	0	0	0
72	121	209	NA:127	HA1:196	0.0029	0.322	1.7944	6.75	2.47	1.65	0.61	2	2	2	0	1	0	0	0	1	0	0	0	0	0	0
72	330	209	NA:336	HA1:196	0.0063	0.481	1.7944	6.75	2.47	1.65	0.61	2	2	2	0	1	0	0	0	1	0	0	0	0	0	0
72	215	209	NA:221	HA1:196	0.0379	0.815	1.7944	6.75	2.47	1.65	0.61	2	2	2	0	1	0	0	0	1	0	0	0	0	0	0
73	381	274	NA:387	HA1:261	0.0029	0.322	1.7893	7	4.95	1.72	1.21	1	2	2	0	0	0	0	0	2	0	0	0	0	0	0
74	209	125	NA:215	HA1:112	0.003	0.327	3.6991	4.88	2.1	1.2	0.51	2	4	4	0	0	1	0	0	3	0	0	0	0	0	0
75	22	474	NA:28	HA2:132	0.003	0.327	0.492	1.5	na	0.37	na	1	1	0.5	0	0	0	0	0	0.5	0	0	0	0	0	0
76	191	172	NA:197	HA1:159	0.0031	0.324	4.8859	13	6.35	3.19	1.56	3	6	6	0	0	1	0	0	4	0	0	0	0	0	1
77	143	151	NA:149	HA1:138	0.0031	0.324	1.7006	41.5	34.75	10.17	8.52	1	3	3	0	0	0	0	0	2	0	0	0	0	0	1
77	395	151	NA:401	HA1:138	0.0294	0.783	1.7006	41.5	34.75	10.17	8.52	1	3	3	0	0	0	0	0	2	0	0	0	0	0	1
78	375	465	NA:381	HA2:123	0.0031	0.324	2.3625	14.83	2.02	3.63	0.5	2	3	3	0	0	1	0	0	2	0	0	0	0	0	0
79	458	7	NA:464	HA_sig_pept:10	0.0031	0.324	1.921	2.5	0.71	0.61	0.17	1	2	2	0	0	0	0	0	2	0	0	0	0	0	0
80	380	125	NA:386	HA1:112	0.0031	0.324	1.9444	1.75	0.35	0.43	0.09	1	2	2	0	0	0	0	0	2	0	0	0	0	0	0
81	17	125	NA:23	HA1:112	0.0032	0.331	3.0859	32.5	19.29	7.97	4.73	2	5	5	0	0	1	0	0	0	0	0	0	0	0	4
81	12	125	NA:18	HA1:112	0.0129	0.618	3.0859	32.5	19.29	7.97	4.73	2	5	5	0	0	1	0	0	0	0	0	0	0	0	4
81	301	125	NA:307	HA1:112	0.0236	0.767	3.0859	32.5	19.29	7.97	4.73	2	5	5	0	0	1	0	0	0	0	0	0	0	0	4
82	242	59	NA:248	HA1:46	0.0032	0.331	0.984	1	na	0.25	na	1	1	1	0	0	0	0	0	1	0	0	0	0	0	0
82	364	59	NA:370	HA1:46	0.0229	0.758	0.984	1	na	0.25	na	1	1	1	0	0	0	0	0	1	0	0	0	0	0	0
83	333	465	NA:339	HA2:123	0.0033	0.335	2.729	6.17	7.49	1.51	1.84	2	3	3	0	0	1	0	0	2	0	0	0	0	0	0
84	215	543	NA:221	HA2:201	0.0033	0.335	4.2711	9.5	7.97	2.33	1.95	4	5	5	0	0	1	0	0	4	0	0	0	0	0	0
85	279	109	NA:285	HA1:96	0.0033	0.335	0.9528	3	na	0.74	na	1	1	1	0	0	0	0	0	1	0	0	0	0	0	0
86	40	8	NA:46	HA_sig_pept:11	0.0034	0.337	2.0568	24.17	11.86	5.92	2.91	1	3	3	0	0	0	0	0	3	0	0	0	0	0	0
87	210	125	NA:216	HA1:112	0.0034	0.337	3.2875	23.75	18.68	5.82	4.58	3	5	5	0	0	0.5	0	0	0.5	0	0	0	0	0	4
88	144	274	NA:150	HA1:261	0.0034	0.337	1.7048	10	4.95	2.45	1.21	1	2	2	0	0	0	0	0	2	0	0	0	0	0	0
88	366	274	NA:372	HA1:261	0.0038	0.352	1.7048	10	4.95	2.45	1.21	1	2	2	0	0	0	0	0	2	0	0	0	0	0	0
88	304	274	NA:310	HA1:261	0.0061	0.466	1.7048	10	4.95	2.45	1.21	1	2	2	0	0	0	0	0	2	0	0	0	0	0	0
88	188	274	NA:194	HA1:261	0.007	0.485	1.7048	10	4.95	2.45	1.21	1	2	2	0	0	0	0	0	2	0	0	0	0	0	0
89	20	475	NA:26	HA2:133	0.0034	0.337	0.992	0.5	na	0.12	na	1	1	1	0	0	0	0	0	1	0	0	0	0	0	0
90	329	109	NA:335	HA1:96	0.0035	0.338	1	0	na	0	na	1	1	1	0	0	0	0	0	1	0	0	0	0	0	0
91	25	70	NA:31	HA1:57	0.0035	0.338	1.7923	7	7.07	1.72	1.73	2	2	2	0	0	1	0	0	1	0	0	0	0	0	0
91	192	70	NA:198	HA1:57	0.0035	0.338	1.7923	7	7.07	1.72	1.73	2	2	2	0	0	1	0	0	1	0	0	0	0	0	0
92	381	170	NA:387	HA1:157	0.0036	0.34	2.7456	5.5	1	1.35	0.25	1	3	3	0	0	0	0	0	3	0	0	0	0	0	0
93	386	528	NA:392	HA2:186	0.0036	0.34	0.984	1	na	0.25	na	1	1	1	0	0	0	0	0	1	0	0	0	0	0	0
94	25	105	NA:31	HA1:92	0.0036	0.34	1.9145	2.75	3.18	0.67	0.78	2	2	2	0	1	0	0	0	1	0	0	0	0	0	0
94	192	105	NA:198	HA1:92	0.0036	0.34	1.9145	2.75	3.18	0.67	0.78	2	2	2	0	1	0	0	0	1	0	0	0	0	0	0
94	25	288	NA:31	HA1:275	0.0109	0.594	1.9145	2.75	3.18	0.67	0.78	2	2	2	0	1	0	0	0	1	0	0	0	0	0	0
94	192	288	NA:198	HA1:275	0.0109	0.594	1.9145	2.75	3.18	0.67	0.78	2	2	2	0	1	0	0	0	1	0	0	0	0	0	0
95	209	186	NA:215	HA1:173	0.0038	0.352	4.4717	18	9.83	4.41	2.41	2	6	6	0	0	5.5	0	0	0.5	0	0	0	0	0	0
96	17	339	NA:23	HA1:326	0.0038	0.352	2.2502	17.83	0.76	4.37	0.19	1	3	3	0	0	0	0	0	2	0	0	0	0	1	0
96	12	339	NA:18	HA1:326	0.0121	0.606	2.2502	17.83	0.76	4.37	0.19	1	3	3	0	0	0	0	0	2	0	0	0	0	1	0
96	301	339	NA:307	HA1:326	0.0121	0.606	2.2502	17.83	0.76	4.37	0.19	1	3	3	0	0	0	0	0	2	0	0	0	0	1	0
96	261	339	NA:267	HA1:326	0.0341	0.813	2.2502	17.83	0.76	4.37	0.19	1	3	3	0	0	0	0	0	2	0	0	0	0	1	0
97	311	487	NA:317	HA2:145	0.0038	0.352	0.9528	3	na	0.74	na	1	1	1	0	0	0	0	0	1	0	0	0	0	0	0
98	69	322	NA:75	HA1:309	0.0038	0.352	0.4973	0.5	na	0.12	na	1	1	0.5	0	0	0	0	0	0.5	0	0	0	0	0	0
99	137	144	NA:143	HA1:131	0.0039	0.356	2.7333	5.83	3.33	1.43	0.82	3	3	3	0	0	0	0	0	3	0	0	0	0	0	0
100	121	465	NA:127	HA2:123	0.0039	0.356	2.3625	14.83	2.02	3.63	0.5	2	3	3	0	0	1	0	0	2	0	0	0	0	0	0
100	330	465	NA:336	HA2:123	0.0144	0.638	2.3625	14.83	2.02	3.63	0.5	2	3	3	0	0	1	0	0	2	0	0	0	0	0	0
101	50	227	NA:56	HA1:214	0.0039	0.356	1.737	35.17	15.91	8.62	3.9	1	3	3	0	0	0	0	0	3	0	0	0	0	0	0
102	429	227	NA:435	HA1:214	0.004	0.359	2.444	13.67	13.53	3.35	3.32	2	3	3	0	0	0	0	0	3	0	0	0	0	0	0
103	375	286	NA:381	HA1:273	0.004	0.359	2.8138	22.75	12.93	5.58	3.17	2	4	4	0	0	0	0	0	2	0	0	1	0	0	1
104	303	59	NA:309	HA1:46	0.0041	0.368	0.5	0	na	0	na	1	1	0.5	0	0	0	0	0	0.5	0	0	0	0	0	0
105	121	233	NA:127	HA1:220	0.0042	0.374	3.3317	25.2	2.17	6.18	0.53	1	5	5	0	0	0	0	0	5	0	0	0	0	0	0
105	330	233	NA:336	HA1:220	0.0323	0.815	3.3317	25.2	2.17	6.18	0.53	1	5	5	0	0	0	0	0	5	0	0	0	0	0	0
106	328	214	NA:334	HA1:201	0.0044	0.386	1.8422	37.17	36.5	9.11	8.95	1	3	3	0	0	0	0	0	3	0	0	0	0	0	0
107	284	10	NA:290	HA_sig_pept:13	0.0045	0.39	1.5455	48.67	36.14	11.93	8.86	1	3	3	0	0	0	0	0	3	0	0	0	0	0	0
107	214	10	NA:220	HA_sig_pept:13	0.0046	0.39	1.5455	48.67	36.14	11.93	8.86	1	3	3	0	0	0	0	0	3	0	0	0	0	0	0
107	322	10	NA:328	HA_sig_pept:13	0.0046	0.39	1.5455	48.67	36.14	11.93	8.86	1	3	3	0	0	0	0	0	3	0	0	0	0	0	0
108	120	397	NA:126	HA2:55	0.0046	0.39	1.6351	39.33	17.78	9.64	4.36	1	3	3	0	0	0	0	0	2	0	0	0	0	1	0
109	144	170	NA:150	HA1:157	0.0047	0.394	2.6159	8.5	1	2.08	0.25	1	3	3	0	0	0	0	0	3	0	0	0	0	0	0
109	304	170	NA:310	HA1:157	0.0095	0.58	2.6159	8.5	1	2.08	0.25	1	3	3	0	0	0	0	0	3	0	0	0	0	0	0
110	188	66	NA:194	HA1:53	0.0047	0.394	3.6835	19.7	10.81	4.83	2.65	2	5	5	0	0	0	0	0	4	0	0	0	0	0	1
111	143	227	NA:149	HA1:214	0.0048	0.395	1.6285	39.17	15.91	9.6	3.9	1	3	3	0	0	0	0	0	3	0	0	0	0	0	0
111	395	227	NA:401	HA1:214	0.0371	0.809	1.6285	39.17	15.91	9.6	3.9	1	3	3	0	0	0	0	0	3	0	0	0	0	0	0
112	18	451	NA:24	HA2:109	0.0049	0.401	0.492	1.5	na	0.37	na	1	1	0.5	0	0	0	0	0	0.5	0	0	0	0	0	0
112	54	451	NA:60	HA2:109	0.008	0.531	0.492	1.5	na	0.37	na	1	1	0.5	0	0	0	0	0	0.5	0	0	0	0	0	0
113	338	10	NA:344	HA_sig_pept:13	0.005	0.403	2.4237	13.5	7.21	3.31	1.77	2	3	3	0	0	0	0	0	3	0	0	0	0	0	0
114	449	23	NA:455	HA1:10	0.005	0.403	0.5	0	na	0	na	1	1	0.5	0	0	0	0	0	0.5	0	0	0	0	0	0
114	71	23	NA:77	HA1:10	0.0269	0.777	0.5	0	na	0	na	1	1	0.5	0	0	0	0	0	0.5	0	0	0	0	0	0
115	122	282	NA:128	HA1:269	0.005	0.403	0.4973	0.5	na	0.12	na	1	1	0.5	0	0	0	0	0	0.5	0	0	0	0	0	0
116	328	176	NA:334	HA1:163	0.0051	0.409	1.794	32.17	7.29	7.88	1.79	1	3	3	0	0	0	0	0	3	0	0	0	0	0	0
117	193	125	NA:199	HA1:112	0.0053	0.421	3.8452	17.3	12.43	4.24	3.05	2	5	5	0	0	0	5	0	0	0	0	0	0	0	0
118	46	70	NA:52	HA1:57	0.0053	0.421	2.2561	17.83	5.53	4.37	1.36	1	3	3	0	0	0	0	0	2	0	0	0	0	0	1
118	76	70	NA:82	HA1:57	0.0064	0.48	2.2561	17.83	5.53	4.37	1.36	1	3	3	0	0	0	0	0	2	0	0	0	0	0	1
118	429	70	NA:435	HA1:57	0.0097	0.58	2.2561	17.83	5.53	4.37	1.36	1	3	3	0	0	0	0	0	2	0	0	0	0	0	1
119	188	171	NA:194	HA1:158	0.0055	0.432	5.1474	20	12.09	4.9	2.96	2	7	7	0	0	0	0	0	6	0	0	0	0	1	0
120	458	18	NA:464	HA1:5	0.0055	0.432	1.8038	6.5	4.95	1.59	1.21	2	2	2	0	0	1	0	0	1	0	0	0	0	0	0
121	386	40	NA:392	HA1:27	0.0057	0.443	0.9761	1.5	na	0.37	na	1	1	1	0	0	0	0	0	1	0	0	0	0	0	0
122	361	227	NA:367	HA1:214	0.0058	0.447	2.4571	13.67	15.91	3.35	3.9	1	3	3	0	0	0	0	0	3	0	0	0	0	0	0
123	431	212	NA:437	HA1:199	0.0058	0.447	2.8891	24.25	27.12	5.94	6.65	2	4	4	0	0	1	0	0	1	0	0	0	0	0	2
123	259	212	NA:265	HA1:199	0.0077	0.52	2.8891	24.25	27.12	5.94	6.65	2	4	4	0	0	1	0	0	1	0	0	0	0	0	2
124	121	286	NA:127	HA1:273	0.0059	0.453	2.8138	22.75	12.93	5.58	3.17	2	4	4	0	0	0	0	0	2	0	0	1	0	0	1
124	330	286	NA:336	HA1:273	0.0319	0.808	2.8138	22.75	12.93	5.58	3.17	2	4	4	0	0	0	0	0	2	0	0	1	0	0	1
125	263	10	NA:269	HA_sig_pept:13	0.0061	0.466	1	0	na	0	na	1	1	1	0	0	0	0	0	1	0	0	0	0	0	0
126	364	186	NA:370	HA1:173	0.0064	0.48	5.155	23.93	29.72	5.87	7.28	3	7	7	0	0	0	0	0	6	0	0	0	0	0	1
127	35	502	NA:41	HA2:160	0.0064	0.48	0.4973	0.5	na	0.12	na	1	1	0.5	0	0	0	0	0	0.5	0	0	0	0	0	0
127	35	481	NA:41	HA2:139	0.011	0.594	0.4973	0.5	na	0.12	na	1	1	0.5	0	0	0	0	0	0.5	0	0	0	0	0	0
128	395	70	NA:401	HA1:57	0.0066	0.482	1.9571	30	24.89	7.35	6.1	2	3	3	0	0	0	0	0	3	0	0	0	0	0	0
129	381	171	NA:387	HA1:158	0.0066	0.482	4.2423	10.2	1.35	2.5	0.33	1	5	5	0	0	0	0	0	5	0	0	0	0	0	0
130	20	156	NA:26	HA1:143	0.0066	0.482	0.992	0.5	na	0.12	na	1	1	1	0	0	0	0	0	1	0	0	0	0	0	0
131	71	64	NA:77	HA1:51	0.0066	0.482	0.9761	1.5	na	0.37	na	1	1	1	0	0	0	0	0	1	0	0	0	0	0	0
131	71	325	NA:77	HA1:312	0.0296	0.781	0.9761	1.5	na	0.37	na	1	1	1	0	0	0	0	0	1	0	0	0	0	0	0
131	71	153	NA:77	HA1:140	0.0472	0.83	0.9761	1.5	na	0.37	na	1	1	1	0	0	0	0	0	1	0	0	0	0	0	0
132	328	177	NA:334	HA1:164	0.0067	0.483	0.984	1	na	0.25	na	1	1	1	0	0	0	0	0	1	0	0	0	0	0	0
133	328	261	NA:334	HA1:248	0.0067	0.483	1.3636	23.75	0.35	5.82	0.09	1	2	2	0	0	0	0	0	2	0	0	0	0	0	0
134	340	70	NA:346	HA1:57	0.0067	0.483	2.2928	16.83	5.53	4.13	1.36	1	3	3	0	0	0	0	0	2	0	0	0	0	0	1
135	193	282	NA:199	HA1:269	0.0068	0.484	1.8472	5	4.24	1.23	1.04	2	2	2	0	0	0	2	0	0	0	0	0	0	0	0
136	457	56	NA:463	HA1:43	0.0068	0.484	0.9451	3.5	na	0.86	na	1	1	1	0	0	0	0	0	1	0	0	0	0	0	0
137	329	47	NA:335	HA1:34	0.0068	0.484	0.992	0.5	na	0.12	na	1	1	1	0	0	0	0	0	1	0	0	0	0	0	0
138	32	94	NA:38	HA1:81	0.0069	0.487	0.4841	3	na	0.74	na	1	1	0.5	0	0	0	0	0	0.5	0	0	0	0	0	0
138	32	76	NA:38	HA1:63	0.0115	0.606	0.4841	3	na	0.74	na	1	1	0.5	0	0	0	0	0	0.5	0	0	0	0	0	0
139	408	458	NA:414	HA2:116	0.0069	0.487	0.93	4.5	na	1.1	na	1	1	1	0	0	0	0	0	1	0	0	0	0	0	0
140	386	192	NA:392	HA1:179	0.007	0.485	0.9605	2.5	na	0.61	na	1	1	1	0	0	0	0	0	1	0	0	0	0	0	0
141	12	155	NA:18	HA1:142	0.007	0.485	4.4487	20.83	18.61	5.11	4.56	4	6	6	0	2	1	0	0	0	0	0	0	0	0	3
142	375	58	NA:381	HA1:45	0.007	0.485	3.1532	32.8	25.73	8.04	6.31	1	5	5	0	0	0	0	0	2	0	0	0	0	0	3
143	144	171	NA:150	HA1:158	0.0072	0.5	4.0419	13.2	1.35	3.24	0.33	1	5	5	0	0	0	0	0	5	0	0	0	0	0	0
143	366	171	NA:372	HA1:158	0.0083	0.544	4.0419	13.2	1.35	3.24	0.33	1	5	5	0	0	0	0	0	5	0	0	0	0	0	0
143	304	171	NA:310	HA1:158	0.0102	0.587	4.0419	13.2	1.35	3.24	0.33	1	5	5	0	0	0	0	0	5	0	0	0	0	0	0
144	384	226	NA:390	HA1:213	0.0074	0.512	2.3124	17.17	14.02	4.21	3.44	2	3	3	0	0	0	0	0	3	0	0	0	0	0	0
145	426	239	NA:432	HA1:226	0.0074	0.512	5.6132	4.17	2.29	1.02	0.56	4	6	6	0	1	3	0	0	2	0	0	0	0	0	0
146	193	170	NA:199	HA1:157	0.0075	0.515	4.3743	19.67	3.33	4.82	0.82	2	6	6	0	0	0	5	0	1	0	0	0	0	0	0
147	412	135	NA:418	HA1:122	0.0075	0.515	0.992	0.5	na	0.12	na	1	1	1	0	0	0	0	0	1	0	0	0	0	0	0
148	188	186	NA:194	HA1:173	0.0076	0.516	3.9448	16.6	18.4	4.07	4.51	2	5	5	0	0	0	0	0	5	0	0	0	0	0	0
149	14	11	NA:20	HA_sig_pept:14	0.0076	0.516	1.4241	3.75	0.35	0.92	0.09	2	2	1.5	0	1	0	0	0	0.5	0	0	0	0	0	0
150	424	273	NA:430	HA1:260	0.0076	0.516	0.492	1.5	na	0.37	na	1	1	0.5	0.5	0	0	0	0	0	0	0	0	0	0	0
150	424	175	NA:430	HA1:162	0.0093	0.577	0.492	1.5	na	0.37	na	1	1	0.5	0.5	0	0	0	0	0	0	0	0	0	0	0
150	396	175	NA:402	HA1:162	0.0156	0.661	0.492	1.5	na	0.37	na	1	1	0.5	0.5	0	0	0	0	0	0	0	0	0	0	0
150	396	273	NA:402	HA1:260	0.0159	0.669	0.492	1.5	na	0.37	na	1	1	0.5	0.5	0	0	0	0	0	0	0	0	0	0	0
151	307	10	NA:313	HA_sig_pept:13	0.0077	0.52	1.6294	43.67	31.82	10.7	7.8	2	3	3	0	0	0	0	0	3	0	0	0	0	0	0
152	135	232	NA:141	HA1:219	0.0079	0.526	1.9305	28.33	13.43	6.94	3.29	1	3	3	0	0	0	0	0	3	0	0	0	0	0	0
152	296	232	NA:302	HA1:219	0.0079	0.526	1.9305	28.33	13.43	6.94	3.29	1	3	3	0	0	0	0	0	3	0	0	0	0	0	0
153	458	125	NA:464	HA1:112	0.0079	0.526	1.9444	1.75	0.35	0.43	0.09	1	2	2	0	0	0	0	0	2	0	0	0	0	0	0
154	393	304	NA:399	HA1:291	0.0081	0.535	1.8115	6.25	5.3	1.53	1.3	2	2	2	0	0	1	0	0	1	0	0	0	0	0	0
154	261	304	NA:267	HA1:291	0.015	0.65	1.8115	6.25	5.3	1.53	1.3	2	2	2	0	0	1	0	0	1	0	0	0	0	0	0
155	311	325	NA:317	HA1:312	0.0083	0.544	0.992	0.5	na	0.12	na	1	1	1	0	0	0	0	0	1	0	0	0	0	0	0
156	408	260	NA:414	HA1:247	0.0083	0.544	0.4973	0.5	na	0.12	na	1	1	0.5	0	0	0	0	0	0.5	0	0	0	0	0	0
157	191	284	NA:197	HA1:271	0.0084	0.544	0.992	0.5	na	0.12	na	1	1	1	0	0	0	0	0	1	0	0	0	0	0	0
157	137	284	NA:143	HA1:271	0.0107	0.596	0.992	0.5	na	0.12	na	1	1	1	0	0	0	0	0	1	0	0	0	0	0	0
157	333	284	NA:339	HA1:271	0.0132	0.623	0.992	0.5	na	0.12	na	1	1	1	0	0	0	0	0	1	0	0	0	0	0	0
158	431	284	NA:437	HA1:271	0.0084	0.544	0.992	0.5	na	0.12	na	1	1	1	0	0	0	0	0	1	0	0	0	0	0	0
158	259	284	NA:265	HA1:271	0.0132	0.623	0.992	0.5	na	0.12	na	1	1	1	0	0	0	0	0	1	0	0	0	0	0	0
159	24	56	NA:30	HA1:43	0.0084	0.544	0.9761	1.5	na	0.37	na	1	1	1	0	0	0	0	0	1	0	0	0	0	0	0
160	333	105	NA:339	HA1:92	0.0085	0.549	3.6848	13.9	22.48	3.41	5.51	3	5	4.5	0	1	0	0	0	2.5	0	0	0	0	0	1
161	209	170	NA:215	HA1:157	0.0086	0.551	3.7039	19.2	9.38	4.71	2.3	2	5	5	0	0	4	0	0	1	0	0	0	0	0	0
162	431	155	NA:437	HA1:142	0.0086	0.551	4.3293	22.92	20.17	5.62	4.94	3	6	6	0	1	1	0	0	1	0	0	0	0	0	3
162	259	155	NA:265	HA1:142	0.0154	0.664	4.3293	22.92	20.17	5.62	4.94	3	6	6	0	1	1	0	0	1	0	0	0	0	0	3
163	149	176	NA:155	HA1:163	0.0088	0.563	1.5395	16.25	2.47	3.98	0.61	1	2	2	0	0	0	0	0	2	0	0	0	0	0	0
164	243	239	NA:249	HA1:226	0.0089	0.565	4.7946	23.79	6.77	5.83	1.66	1	7	7	0	0	0	0	0	3	0	0	0	0	1	3
164	202	239	NA:208	HA1:226	0.0164	0.679	4.7946	23.79	6.77	5.83	1.66	1	7	7	0	0	0	0	0	3	0	0	0	0	1	3
165	326	62	NA:332	HA1:49	0.009	0.567	1.7368	8.75	0.35	2.14	0.09	1	2	2	0	0	0	0	0	2	0	0	0	0	0	0
165	393	62	NA:399	HA1:49	0.0125	0.608	1.7368	8.75	0.35	2.14	0.09	1	2	2	0	0	0	0	0	2	0	0	0	0	0	0
165	426	62	NA:432	HA1:49	0.0259	0.778	1.7368	8.75	0.35	2.14	0.09	1	2	2	0	0	0	0	0	2	0	0	0	0	0	0
165	261	62	NA:267	HA1:49	0.0261	0.779	1.7368	8.75	0.35	2.14	0.09	1	2	2	0	0	0	0	0	2	0	0	0	0	0	0
166	121	58	NA:127	HA1:45	0.009	0.567	3.1532	32.8	25.73	8.04	6.31	1	5	5	0	0	0	0	0	2	0	0	0	0	0	3
167	52	543	NA:58	HA2:201	0.0091	0.57	1	0	na	0	na	1	1	1	0	0	0	0	0	1	0	0	0	0	0	0
168	307	8	NA:313	HA_sig_pept:11	0.0092	0.575	1.9128	28.67	11.86	7.03	2.91	1	3	3	0	0	0	0	0	3	0	0	0	0	0	0
169	306	7	NA:312	HA_sig_pept:10	0.0093	0.577	0.984	1	na	0.25	na	1	1	1	0	0	0	0	0	1	0	0	0	0	0	0
169	306	125	NA:312	HA1:112	0.0185	0.697	0.984	1	na	0.25	na	1	1	1	0	0	0	0	0	1	0	0	0	0	0	0
170	332	233	NA:338	HA1:220	0.0095	0.58	2.9521	32.7	2.17	8.01	0.53	1	5	5	0	0	0	0	0	5	0	0	0	0	0	0
171	137	155	NA:143	HA1:142	0.0096	0.581	5.6385	23.56	16.13	5.77	3.95	5	8	8	0	1	1	0	0	2	0	0	0	0	1	3
172	397	413	NA:403	HA2:71	0.0096	0.581	0.984	1	na	0.25	na	1	1	1	0	1	0	0	0	0	0	0	0	0	0	0
172	393	413	NA:399	HA2:71	0.0123	0.607	0.984	1	na	0.25	na	1	1	1	0	1	0	0	0	0	0	0	0	0	0	0
172	37	413	NA:43	HA2:71	0.0128	0.619	0.984	1	na	0.25	na	1	1	1	0	1	0	0	0	0	0	0	0	0	0	0
172	397	535	NA:403	HA2:193	0.0194	0.713	0.984	1	na	0.25	na	1	1	1	0	1	0	0	0	0	0	0	0	0	0	0
172	333	413	NA:339	HA2:71	0.0228	0.756	0.984	1	na	0.25	na	1	1	1	0	1	0	0	0	0	0	0	0	0	0	0
172	261	413	NA:267	HA2:71	0.0249	0.769	0.984	1	na	0.25	na	1	1	1	0	1	0	0	0	0	0	0	0	0	0	0
172	364	413	NA:370	HA2:71	0.0259	0.778	0.984	1	na	0.25	na	1	1	1	0	1	0	0	0	0	0	0	0	0	0	0
172	259	413	NA:265	HA2:71	0.0273	0.782	0.984	1	na	0.25	na	1	1	1	0	1	0	0	0	0	0	0	0	0	0	0
172	393	535	NA:399	HA2:193	0.0333	0.817	0.984	1	na	0.25	na	1	1	1	0	1	0	0	0	0	0	0	0	0	0	0
173	141	92	NA:147	HA1:79	0.0097	0.58	1.8351	5.5	6.36	1.35	1.56	1	2	2	0	0	0	0	0	2	0	0	0	0	0	0
174	284	8	NA:290	HA_sig_pept:11	0.0098	0.581	1.6949	36.17	11.86	8.87	2.91	1	3	3	0	0	0	0	0	3	0	0	0	0	0	0
174	214	8	NA:220	HA_sig_pept:11	0.0101	0.592	1.6949	36.17	11.86	8.87	2.91	1	3	3	0	0	0	0	0	3	0	0	0	0	0	0
174	322	8	NA:328	HA_sig_pept:11	0.0102	0.587	1.6949	36.17	11.86	8.87	2.91	1	3	3	0	0	0	0	0	3	0	0	0	0	0	0
175	193	4	NA:199	HA_sig_pept:7	0.0098	0.581	1.7938	6.75	1.06	1.65	0.26	1	2	2	0	0	0	2	0	0	0	0	0	0	0	0
176	37	116	NA:43	HA1:103	0.01	0.59	1.7565	11.67	18.09	2.86	4.43	3	2	2	0	0	0	0	0	1.5	0	0	0	0	0	0.5
177	426	186	NA:432	HA1:173	0.0101	0.592	4.3112	20.83	6.96	5.11	1.71	1	6	6	0	0	6	0	0	0	0	0	0	0	0	0
178	188	7	NA:194	HA_sig_pept:10	0.0102	0.587	2.2186	19.33	10.98	4.74	2.69	2	3	3	0	0	0	0	0	3	0	0	0	0	0	0
179	166	151	NA:172	HA1:138	0.0102	0.587	2.262	19.83	21.57	4.86	5.29	2	3	3	0	0	1	0	0	2	0	0	0	0	0	0
180	381	125	NA:387	HA1:112	0.0102	0.587	2.5808	9.33	0.29	2.29	0.07	1	3	3	0	0	0	0	0	3	0	0	0	0	0	0
181	361	293	NA:367	HA1:280	0.0104	0.596	1.756	8.25	6.72	2.02	1.65	2	2	2	0	0	0	1	0	1	0	0	0	0	0	0
182	40	320	NA:46	HA1:307	0.0105	0.595	0.9078	6	na	1.47	na	1	1	1	0	0	0	0	0	1	0	0	0	0	0	0
182	37	320	NA:43	HA1:307	0.0484	0.834	0.9078	6	na	1.47	na	1	1	1	0	0	0	0	0	1	0	0	0	0	0	0
183	149	320	NA:155	HA1:307	0.0105	0.595	0.9451	3.5	na	0.86	na	1	1	1	0	0	0	0	0	1	0	0	0	0	0	0
184	261	286	NA:267	HA1:273	0.0105	0.595	3.0848	7.62	12.09	1.87	2.96	4	4	3.5	0	0	1	0	0	1.5	0	0	0	0	0	1
185	191	397	NA:197	HA2:55	0.0107	0.596	2.6286	12.62	17.92	3.09	4.39	3	3	3	0	1	0	0	0	2	0	0	0	0	0	0
186	188	243	NA:194	HA1:230	0.0107	0.596	2.1681	20.5	8.26	5.02	2.02	2	3	3	0	0	0	0	0	2	0	0	0	0	0	1
187	37	210	NA:43	HA1:197	0.0107	0.596	1.7626	6.67	5.58	1.63	1.37	3	2	2	0	0	0	0	0	2	0	0	0	0	0	0
188	386	233	NA:392	HA1:220	0.0107	0.596	0.992	0.5	na	0.12	na	1	1	1	0	0	0	0	0	1	0	0	0	0	0	0
189	325	70	NA:331	HA1:57	0.0108	0.595	1.9046	28.33	5.53	6.94	1.36	1	3	3	0	0	0	0	0	2	0	0	0	0	0	1
189	394	70	NA:400	HA1:57	0.012	0.611	1.9046	28.33	5.53	6.94	1.36	1	3	3	0	0	0	0	0	2	0	0	0	0	0	1
190	332	465	NA:338	HA2:123	0.0108	0.595	2.0821	22.67	2.02	5.56	0.5	1	3	3	0	0	0	0	0	2	0	0	0	0	0	1
190	363	465	NA:369	HA2:123	0.0404	0.818	2.0821	22.67	2.02	5.56	0.5	1	3	3	0	0	0	0	0	2	0	0	0	0	0	1
191	17	141	NA:23	HA1:128	0.0108	0.595	1.9816	28.33	21.66	6.94	5.31	2	3	3	0	0	1	0	0	0	0	0	0	0	0	2
191	12	141	NA:18	HA1:128	0.0307	0.796	1.9816	28.33	21.66	6.94	5.31	2	3	3	0	0	1	0	0	0	0	0	0	0	0	2
192	381	502	NA:387	HA2:160	0.011	0.594	1.6983	10.25	5.3	2.51	1.3	1	2	2	0	0	0	0	0	1	0	0	0	0	0	1
193	141	325	NA:147	HA1:312	0.011	0.594	1.9761	0.75	1.06	0.18	0.26	2	2	2	0	0	0	1	0	1	0	0	0	0	0	0
194	332	209	NA:338	HA1:196	0.0112	0.602	1.5769	14.75	1.77	3.62	0.43	1	2	2	0	0	0	0	0	1	0	0	0	0	1	0
194	363	209	NA:369	HA1:196	0.0328	0.82	1.5769	14.75	1.77	3.62	0.43	1	2	2	0	0	0	0	0	1	0	0	0	0	1	0
194	338	209	NA:344	HA1:196	0.041	0.809	1.5769	14.75	1.77	3.62	0.43	1	2	2	0	0	0	0	0	1	0	0	0	0	1	0
195	36	186	NA:42	HA1:173	0.0114	0.608	3.6103	31.83	6.96	7.8	1.71	1	6	6	0	0	0	0	0	0	0	0	0	0	0	6
195	24	186	NA:30	HA1:173	0.012	0.611	3.6103	31.83	6.96	7.8	1.71	1	6	6	0	0	0	0	0	0	0	0	0	0	0	6
195	210	186	NA:216	HA1:173	0.0141	0.634	3.6103	31.83	6.96	7.8	1.71	1	6	6	0	0	0	0	0	0	0	0	0	0	0	6
196	410	80	NA:416	HA1:67	0.0114	0.608	0.492	1.5	na	0.37	na	1	1	0.5	0	0	0	0	0	0.5	0	0	0	0	0	0
196	410	38	NA:416	HA1:25	0.0134	0.629	0.492	1.5	na	0.37	na	1	1	0.5	0	0	0	0	0	0.5	0	0	0	0	0	0
197	36	141	NA:42	HA1:128	0.0114	0.608	2.0785	24.67	18.58	6.05	4.55	2	3	3	0	0	1	0	0	0	0	0	0	0	0	2
197	24	141	NA:30	HA1:128	0.0122	0.606	2.0785	24.67	18.58	6.05	4.55	2	3	3	0	0	1	0	0	0	0	0	0	0	0	2
197	210	141	NA:216	HA1:128	0.0143	0.638	2.0785	24.67	18.58	6.05	4.55	2	3	3	0	0	1	0	0	0	0	0	0	0	0	2
198	135	151	NA:141	HA1:138	0.0115	0.606	1.6072	45	34.75	11.03	8.52	1	3	3	0	0	0	0	0	2	0	0	0	0	0	1
198	296	151	NA:302	HA1:138	0.0115	0.606	1.6072	45	34.75	11.03	8.52	1	3	3	0	0	0	0	0	2	0	0	0	0	0	1
199	144	125	NA:150	HA1:112	0.0115	0.606	2.4588	12.33	0.29	3.02	0.07	1	3	3	0	0	0	0	0	3	0	0	0	0	0	0
199	366	125	NA:372	HA1:112	0.0117	0.606	2.4588	12.33	0.29	3.02	0.07	1	3	3	0	0	0	0	0	3	0	0	0	0	0	0
199	304	125	NA:310	HA1:112	0.0149	0.647	2.4588	12.33	0.29	3.02	0.07	1	3	3	0	0	0	0	0	3	0	0	0	0	0	0
200	144	502	NA:150	HA2:160	0.0116	0.609	1.6181	13.25	5.3	3.25	1.3	1	2	2	0	0	0	0	0	1	0	0	0	0	0	1
200	366	502	NA:372	HA2:160	0.0119	0.612	1.6181	13.25	5.3	3.25	1.3	1	2	2	0	0	0	0	0	1	0	0	0	0	0	1
200	304	502	NA:310	HA2:160	0.0132	0.623	1.6181	13.25	5.3	3.25	1.3	1	2	2	0	0	0	0	0	1	0	0	0	0	0	1
200	188	502	NA:194	HA2:160	0.0195	0.716	1.6181	13.25	5.3	3.25	1.3	1	2	2	0	0	0	0	0	1	0	0	0	0	0	1
201	63	220	NA:69	HA1:207	0.0117	0.606	1.3568	7.5	1.41	1.84	0.35	2	2	1.5	0	0	0	0	0	1.5	0	0	0	0	0	0
201	302	220	NA:308	HA1:207	0.0117	0.606	1.3568	7.5	1.41	1.84	0.35	2	2	1.5	0	0	0	0	0	1.5	0	0	0	0	0	0
202	261	155	NA:267	HA1:142	0.0117	0.606	4.931	23.29	15.04	5.71	3.69	3	7	7	0	1	0	0	0	1	0	0	0	0	1	4
203	191	23	NA:197	HA1:10	0.0118	0.608	2.62	8.5	4.33	2.08	1.06	2	3	3	0	1	0	0	0	2	0	0	0	0	0	0
204	243	284	NA:249	HA1:271	0.012	0.611	0.9225	5	na	1.23	na	1	1	1	0	0	0	0	0	1	0	0	0	0	0	0
204	202	284	NA:208	HA1:271	0.0292	0.785	0.9225	5	na	1.23	na	1	1	1	0	0	0	0	0	1	0	0	0	0	0	0
205	261	235	NA:267	HA1:222	0.0121	0.606	1.8302	5.5	0	1.35	0	2	2	2	0	0	0	0	0	2	0	0	0	0	0	0
206	332	286	NA:338	HA1:273	0.0121	0.606	2.4822	30.5	12.75	7.48	3.13	1	4	4	0	0	0	0	0	2	0	0	0	0	0	2
207	36	153	NA:42	HA1:140	0.0121	0.606	3.2019	14.62	11.85	3.58	2.9	2	4	4	0	0	1	0	0	2	0	0	0	0	0	1
207	24	153	NA:30	HA1:140	0.0136	0.633	3.2019	14.62	11.85	3.58	2.9	2	4	4	0	0	1	0	0	2	0	0	0	0	0	1
207	210	153	NA:216	HA1:140	0.0155	0.66	3.2019	14.62	11.85	3.58	2.9	2	4	4	0	0	1	0	0	2	0	0	0	0	0	1
208	328	232	NA:334	HA1:219	0.0122	0.606	1.8594	50.12	20.58	12.28	5.04	1	4	4	0	0	0	0	0	4	0	0	0	0	0	0
209	209	217	NA:215	HA1:204	0.0122	0.606	0.984	1	na	0.25	na	1	1	1	0	0	0	0	0	1	0	0	0	0	0	0
210	36	282	NA:42	HA1:269	0.0123	0.607	1.6752	11.75	13.79	2.88	3.38	2	2	2	0	0	1	0	0	0	0	0	0	0	0	1
210	24	282	NA:30	HA1:269	0.0136	0.633	1.6752	11.75	13.79	2.88	3.38	2	2	2	0	0	1	0	0	0	0	0	0	0	0	1
211	63	11	NA:69	HA_sig_pept:14	0.0124	0.605	1.303	8	5.66	1.96	1.39	2	2	1.5	0	0	0	0	0	0.5	0	0	0	0	1	0
211	302	11	NA:308	HA_sig_pept:14	0.0124	0.605	1.303	8	5.66	1.96	1.39	2	2	1.5	0	0	0	0	0	0.5	0	0	0	0	1	0
212	41	232	NA:47	HA1:219	0.0124	0.605	1.6037	61	38.23	14.95	9.37	2	4	4	0	0	0	0	0	4	0	0	0	0	0	0
213	50	312	NA:56	HA1:299	0.0124	0.605	0.8789	8	na	1.96	na	1	1	1	0	0	0	0	0	1	0	0	0	0	0	0
213	50	95	NA:56	HA1:82	0.0129	0.618	0.8789	8	na	1.96	na	1	1	1	0	0	0	0	0	1	0	0	0	0	0	0
214	303	170	NA:309	HA1:157	0.0127	0.615	0.9451	3.5	na	0.86	na	1	1	1	0	0	0	0	0	1	0	0	0	0	0	0
215	69	63	NA:75	HA1:50	0.0127	0.615	0.992	0.5	na	0.12	na	1	1	1	0	0	0	0	0	1	0	0	0	0	0	0
216	325	203	NA:331	HA1:190	0.0129	0.618	0.8932	7	na	1.72	na	1	1	1	0	0	0	0	0	1	0	0	0	0	0	0
216	394	203	NA:400	HA1:190	0.0187	0.697	0.8932	7	na	1.72	na	1	1	1	0	0	0	0	0	1	0	0	0	0	0	0
217	17	153	NA:23	HA1:140	0.013	0.621	3.0123	18.75	13.94	4.6	3.42	2	4	4	0	0	1	0	0	2	0	0	0	0	0	1
217	12	153	NA:18	HA1:140	0.0452	0.833	3.0123	18.75	13.94	4.6	3.42	2	4	4	0	0	1	0	0	2	0	0	0	0	0	1
218	17	282	NA:23	HA1:269	0.0131	0.624	1.6152	14.5	17.68	3.55	4.33	2	2	2	0	0	1	0	0	0	0	0	0	0	0	1
218	301	282	NA:307	HA1:269	0.025	0.77	1.6152	14.5	17.68	3.55	4.33	2	2	2	0	0	1	0	0	0	0	0	0	0	0	1
218	12	282	NA:18	HA1:269	0.0275	0.78	1.6152	14.5	17.68	3.55	4.33	2	2	2	0	0	1	0	0	0	0	0	0	0	0	1
219	252	481	NA:258	HA2:139	0.0134	0.629	0.4894	2	na	0.49	na	1	1	0.5	0	0	0	0	0	0.5	0	0	0	0	0	0
219	252	58	NA:258	HA1:45	0.0196	0.717	0.4894	2	na	0.49	na	1	1	0.5	0	0	0	0	0	0.5	0	0	0	0	0	0
220	340	151	NA:346	HA1:138	0.0136	0.633	2.203	21.5	21.74	5.27	5.33	2	3	3	0	0	0	0	0	2	0	0	0	0	0	1
221	364	171	NA:370	HA1:158	0.0137	0.636	6.9354	24.15	14.78	5.92	3.62	4	10	10	0	0	0	0	0	8	0	0	0	0	2	0
222	210	282	NA:216	HA1:269	0.0138	0.637	1.6805	8.5	11.26	2.08	2.76	3	2	2	0	0	0.5	0	0	0.5	0	0	0	0	0	1
222	379	282	NA:385	HA1:269	0.0469	0.838	1.6805	8.5	11.26	2.08	2.76	3	2	2	0	0	0.5	0	0	0.5	0	0	0	0	0	1
223	361	107	NA:367	HA1:94	0.0139	0.637	2.2885	19.83	24.91	4.86	6.11	3	3	3	0	0	0	1	0	1	0	0	0	0	0	1
224	39	116	NA:45	HA1:103	0.0139	0.637	0.992	0.5	na	0.12	na	1	1	1	0	0	0	0	0	1	0	0	0	0	0	0
224	257	116	NA:263	HA1:103	0.0141	0.634	0.992	0.5	na	0.12	na	1	1	1	0	0	0	0	0	1	0	0	0	0	0	0
225	45	227	NA:51	HA1:214	0.014	0.637	0.5	0	na	0	na	1	1	0.5	0	0	0	0	0	0.5	0	0	0	0	0	0
225	48	227	NA:54	HA1:214	0.014	0.637	0.5	0	na	0	na	1	1	0.5	0	0	0	0	0	0.5	0	0	0	0	0	0
225	45	148	NA:51	HA1:135	0.0182	0.694	0.5	0	na	0	na	1	1	0.5	0	0	0	0	0	0.5	0	0	0	0	0	0
225	48	148	NA:54	HA1:135	0.0182	0.694	0.5	0	na	0	na	1	1	0.5	0	0	0	0	0	0.5	0	0	0	0	0	0
225	256	227	NA:262	HA1:214	0.0184	0.699	0.5	0	na	0	na	1	1	0.5	0	0	0	0	0	0.5	0	0	0	0	0	0
225	256	148	NA:262	HA1:135	0.0266	0.776	0.5	0	na	0	na	1	1	0.5	0	0	0	0	0	0.5	0	0	0	0	0	0
226	143	214	NA:149	HA1:201	0.0141	0.634	1.4851	21.25	26.52	5.21	6.5	1	2	2	0	0	0	0	0	2	0	0	0	0	0	0
227	381	451	NA:387	HA2:109	0.0143	0.638	1.657	11.75	4.6	2.88	1.13	1	2	2	0	0	0	0	0	1	0	0	0	0	0	1
228	333	535	NA:339	HA2:193	0.0143	0.638	1.8351	5.5	6.36	1.35	1.56	2	2	2	0	1	1	0	0	0	0	0	0	0	0	0
229	379	239	NA:385	HA1:226	0.0144	0.638	6.2005	7.12	6.35	1.75	1.56	4	7	7	0	0	1.5	0	0	3.5	0	0	0	0	1	1
230	17	186	NA:23	HA1:173	0.0145	0.641	3.3038	37.33	6.96	9.15	1.71	1	6	6	0	0	0	0	0	0	0	0	0	0	0	6
230	12	186	NA:18	HA1:173	0.0489	0.833	3.3038	37.33	6.96	9.15	1.71	1	6	6	0	0	0	0	0	0	0	0	0	0	0	6
231	243	235	NA:249	HA1:222	0.0147	0.647	1.6022	13.75	0.35	3.37	0.09	1	2	2	0	0	0	0	0	2	0	0	0	0	0	0
231	202	235	NA:208	HA1:222	0.0213	0.739	1.6022	13.75	0.35	3.37	0.09	1	2	2	0	0	0	0	0	2	0	0	0	0	0	0
232	202	497	NA:208	HA2:155	0.0147	0.647	1.6575	13	18.38	3.19	4.5	2	2	2	0	0	1	0	0	0	0	0	0	0	1	0
233	135	227	NA:141	HA1:214	0.0149	0.647	1.5391	42.67	15.91	10.46	3.9	1	3	3	0	0	0	0	0	3	0	0	0	0	0	0
233	296	227	NA:302	HA1:214	0.0149	0.647	1.5391	42.67	15.91	10.46	3.9	1	3	3	0	0	0	0	0	3	0	0	0	0	0	0
234	144	451	NA:150	HA2:109	0.0149	0.647	1.5787	14.75	4.6	3.62	1.13	1	2	2	0	0	0	0	0	1	0	0	0	0	0	1
234	366	451	NA:372	HA2:109	0.0149	0.647	1.5787	14.75	4.6	3.62	1.13	1	2	2	0	0	0	0	0	1	0	0	0	0	0	1
234	304	451	NA:310	HA2:109	0.0167	0.681	1.5787	14.75	4.6	3.62	1.13	1	2	2	0	0	0	0	0	1	0	0	0	0	0	1
234	188	451	NA:194	HA2:109	0.0258	0.781	1.5787	14.75	4.6	3.62	1.13	1	2	2	0	0	0	0	0	1	0	0	0	0	0	1
235	431	125	NA:437	HA1:112	0.0152	0.656	2.9696	35.3	20.69	8.65	5.07	2	5	5	0	0	1	0	0	0	0	0	0	0	0	4
235	259	125	NA:265	HA1:112	0.0233	0.765	2.9696	35.3	20.69	8.65	5.07	2	5	5	0	0	1	0	0	0	0	0	0	0	0	4
236	388	66	NA:394	HA1:53	0.0152	0.656	0.492	1.5	na	0.37	na	1	1	0.5	0	0	0	0	0	0.5	0	0	0	0	0	0
237	242	209	NA:248	HA1:196	0.0155	0.66	1.6155	13.25	1.77	3.25	0.43	1	2	2	0	0	0	0	0	1	0	0	0	0	1	0
238	380	451	NA:386	HA2:109	0.0155	0.66	0.984	1	na	0.25	na	1	1	1	0	0	0	0	0	1	0	0	0	0	0	0
239	412	91	NA:418	HA1:78	0.0155	0.66	0.9375	4	na	0.98	na	1	1	1	0	0	0	0	0	1	0	0	0	0	0	0
240	40	226	NA:46	HA1:213	0.0156	0.661	1.7385	8.75	3.89	2.14	0.95	1	2	2	0	0	0	0	0	2	0	0	0	0	0	0
241	284	134	NA:290	HA1:121	0.0158	0.667	1.9591	49.25	27.15	12.07	6.65	1	4	4	0	0	0	0	0	4	0	0	0	0	0	0
241	322	134	NA:328	HA1:121	0.0164	0.679	1.9591	49.25	27.15	12.07	6.65	1	4	4	0	0	0	0	0	4	0	0	0	0	0	0
241	214	134	NA:220	HA1:121	0.0167	0.681	1.9591	49.25	27.15	12.07	6.65	1	4	4	0	0	0	0	0	4	0	0	0	0	0	0
242	261	260	NA:267	HA1:247	0.0158	0.667	0.992	0.5	na	0.12	na	1	1	1	0	0	0	0	0	1	0	0	0	0	0	0
243	425	217	NA:431	HA1:204	0.0159	0.669	0.984	1	na	0.25	na	1	1	1	0	0	0	0	0	1	0	0	0	0	0	0
244	149	21	NA:155	HA1:8	0.016	0.672	0.9375	4	na	0.98	na	1	1	1	0	0	0	0	0	1	0	0	0	0	0	0
245	17	239	NA:23	HA1:226	0.0161	0.675	4.0956	13	9.83	3.19	2.41	2	5	5	0	0	2	0	0	1	0	0	0	0	1	1
246	149	232	NA:155	HA1:219	0.0162	0.677	1.6298	38.83	13.43	9.52	3.29	1	3	3	0	0	0	0	0	3	0	0	0	0	0	0
247	261	116	NA:267	HA1:103	0.0163	0.68	1.7979	6.75	6.01	1.65	1.47	2	2	2	0	0	1	0	0	1	0	0	0	0	0	0
248	426	282	NA:432	HA1:269	0.0164	0.679	1.8125	6.25	6.01	1.53	1.47	2	2	2	0	0	2	0	0	0	0	0	0	0	0	0
249	46	439	NA:52	HA2:97	0.0165	0.679	0.9761	1.5	na	0.37	na	1	1	1	0	0	0	0	0	1	0	0	0	0	0	0
249	429	439	NA:435	HA2:97	0.0165	0.679	0.9761	1.5	na	0.37	na	1	1	1	0	0	0	0	0	1	0	0	0	0	0	0
249	76	439	NA:82	HA2:97	0.0188	0.699	0.9761	1.5	na	0.37	na	1	1	1	0	0	0	0	0	1	0	0	0	0	0	0
249	379	439	NA:385	HA2:97	0.0224	0.756	0.9761	1.5	na	0.37	na	1	1	1	0	0	0	0	0	1	0	0	0	0	0	0
250	458	66	NA:464	HA1:53	0.0166	0.682	1.9291	2.25	1.77	0.55	0.43	2	2	2	0	0	1	0	0	1	0	0	0	0	0	0
251	379	155	NA:385	HA1:142	0.0167	0.681	5.2751	18.79	13.51	4.61	3.31	4	7	7	0	1	1	0	0	1	0	0	0	0	1	3
252	431	339	NA:437	HA1:326	0.0168	0.68	2.1267	21.33	0.76	5.23	0.19	1	3	3	0	0	0	0	0	2	0	0	0	0	1	0
252	259	339	NA:265	HA1:326	0.023	0.76	2.1267	21.33	0.76	5.23	0.19	1	3	3	0	0	0	0	0	2	0	0	0	0	1	0
253	25	150	NA:31	HA1:137	0.0168	0.68	1.6749	11	0.71	2.7	0.17	1	2	2	0	0	2	0	0	0	0	0	0	0	0	0
253	192	150	NA:198	HA1:137	0.0168	0.68	1.6749	11	0.71	2.7	0.17	1	2	2	0	0	2	0	0	0	0	0	0	0	0	0
254	193	388	NA:199	HA2:46	0.0169	0.681	2.405	14.17	9.31	3.47	2.28	2	3	3	0	0	0	2	0	1	0	0	0	0	0	0
255	408	212	NA:414	HA1:199	0.0169	0.681	0.9605	2.5	na	0.61	na	1	1	1	0	0	0	0	0	1	0	0	0	0	0	0
255	408	63	NA:414	HA1:50	0.028	0.787	0.9605	2.5	na	0.61	na	1	1	1	0	0	0	0	0	1	0	0	0	0	0	0
256	458	325	NA:464	HA1:312	0.017	0.682	1	0	na	0	na	1	1	1	0	0	1	0	0	0	0	0	0	0	0	0
257	34	70	NA:40	HA1:57	0.017	0.682	1.8001	6.75	7.42	1.65	1.82	2	2	2	0	0	1	0	0	1	0	0	0	0	0	0
258	50	70	NA:56	HA1:57	0.0171	0.684	1.5074	42.83	5.53	10.5	1.36	1	3	3	0	0	0	0	0	2	0	0	0	0	0	1
259	395	232	NA:401	HA1:219	0.0175	0.697	2.1251	19.12	15.69	4.69	3.85	3	4	3	0	0	0	0	0	3	0	0	0	0	0	0
260	209	451	NA:215	HA2:109	0.0176	0.699	1.8107	6.25	4.6	1.53	1.13	1	2	2	0	0	0	0	0	1	0	0	0	0	0	1
261	202	280	NA:208	HA1:267	0.0177	0.699	0.9375	4	na	0.98	na	1	1	1	0	0	1	0	0	0	0	0	0	0	0	0
261	257	280	NA:263	HA1:267	0.0215	0.743	0.9375	4	na	0.98	na	1	1	1	0	0	1	0	0	0	0	0	0	0	0	0
261	39	280	NA:45	HA1:267	0.0248	0.769	0.9375	4	na	0.98	na	1	1	1	0	0	1	0	0	0	0	0	0	0	0	0
261	395	280	NA:401	HA1:267	0.0415	0.812	0.9375	4	na	0.98	na	1	1	1	0	0	1	0	0	0	0	0	0	0	0	0
262	263	481	NA:269	HA2:139	0.0178	0.702	0.9683	2	na	0.49	na	1	1	1	0	0	0	0	0	1	0	0	0	0	0	0
262	263	58	NA:269	HA1:45	0.0289	0.791	0.9683	2	na	0.49	na	1	1	1	0	0	0	0	0	1	0	0	0	0	0	0
263	395	116	NA:401	HA1:103	0.0179	0.704	1.4208	26.5	36.77	6.5	9.01	2	2	2	0	0	0	0	0	1	0	0	0	0	0	1
264	143	70	NA:149	HA1:57	0.018	0.706	1.4133	46.83	5.53	11.48	1.36	1	3	3	0	0	0	0	0	2	0	0	0	0	0	1
265	381	92	NA:387	HA1:79	0.0181	0.708	1.5999	14	6.36	3.43	1.56	1	2	2	0	0	0	0	0	2	0	0	0	0	0	0
266	338	397	NA:344	HA2:55	0.0182	0.694	2.2904	18.5	18.62	4.53	4.56	2	3	3	0	0	0	0	0	2	0	0	0	0	1	0
267	75	226	NA:81	HA1:213	0.0182	0.694	1.4684	45.17	12.57	11.07	3.08	1	3	3	0	0	0	0	0	3	0	0	0	0	0	0
267	341	226	NA:347	HA1:213	0.0182	0.694	1.4684	45.17	12.57	11.07	3.08	1	3	3	0	0	0	0	0	3	0	0	0	0	0	0
267	350	226	NA:356	HA1:213	0.0182	0.694	1.4684	45.17	12.57	11.07	3.08	1	3	3	0	0	0	0	0	3	0	0	0	0	0	0
267	352	226	NA:358	HA1:213	0.0182	0.694	1.4684	45.17	12.57	11.07	3.08	1	3	3	0	0	0	0	0	3	0	0	0	0	0	0
267	41	226	NA:47	HA1:213	0.0203	0.721	1.4684	45.17	12.57	11.07	3.08	1	3	3	0	0	0	0	0	3	0	0	0	0	0	0
267	323	226	NA:329	HA1:213	0.026	0.779	1.4684	45.17	12.57	11.07	3.08	1	3	3	0	0	0	0	0	3	0	0	0	0	0	0
267	457	226	NA:463	HA1:213	0.0282	0.782	1.4684	45.17	12.57	11.07	3.08	1	3	3	0	0	0	0	0	3	0	0	0	0	0	0
268	340	60	NA:346	HA1:47	0.0182	0.694	1.5981	14.75	14.5	3.62	3.55	1	2	2	0	0	0	0	0	2	0	0	0	0	0	0
269	17	155	NA:23	HA1:142	0.0182	0.694	3.5262	24	18.92	5.88	4.64	3	5	5	0	1	1	0	0	0	0	0	0	0	0	3
270	397	280	NA:403	HA1:267	0.0182	0.694	0.9451	3.5	na	0.86	na	1	1	1	0	0	0	0	0	1	0	0	0	0	0	0
271	46	60	NA:52	HA1:47	0.0183	0.697	1.5726	15.75	14.5	3.86	3.55	1	2	2	0	0	0	0	0	2	0	0	0	0	0	0
271	76	60	NA:82	HA1:47	0.0202	0.725	1.5726	15.75	14.5	3.86	3.55	1	2	2	0	0	0	0	0	2	0	0	0	0	0	0
271	429	60	NA:435	HA1:47	0.0282	0.782	1.5726	15.75	14.5	3.86	3.55	1	2	2	0	0	0	0	0	2	0	0	0	0	0	0
272	332	58	NA:338	HA1:45	0.0185	0.697	2.794	40.3	25.73	9.88	6.31	1	5	5	0	0	0	0	0	2	0	0	0	0	0	3
273	144	92	NA:150	HA1:79	0.0185	0.697	1.5244	17	6.36	4.17	1.56	1	2	2	0	0	0	0	0	2	0	0	0	0	0	0
273	366	92	NA:372	HA1:79	0.019	0.704	1.5244	17	6.36	4.17	1.56	1	2	2	0	0	0	0	0	2	0	0	0	0	0	0
273	304	92	NA:310	HA1:79	0.0205	0.726	1.5244	17	6.36	4.17	1.56	1	2	2	0	0	0	0	0	2	0	0	0	0	0	0
273	188	92	NA:194	HA1:79	0.0345	0.812	1.5244	17	6.36	4.17	1.56	1	2	2	0	0	0	0	0	2	0	0	0	0	0	0
274	36	239	NA:42	HA1:226	0.0186	0.697	4.2973	9.7	6.92	2.38	1.7	2	5	5	0	0	2	0	0	1	0	0	0	0	1	1
274	24	239	NA:30	HA1:226	0.0203	0.721	4.2973	9.7	6.92	2.38	1.7	2	5	5	0	0	2	0	0	1	0	0	0	0	1	1
275	395	8	NA:401	HA_sig_pept:11	0.019	0.704	2.1209	10.67	7.01	2.62	1.72	3	3	2.5	0	0	0	0	0	2.5	0	0	0	0	0	0
276	364	150	NA:370	HA1:137	0.0193	0.714	3.7386	20.7	20.85	5.07	5.11	3	5	5	0	0	0	0	0	5	0	0	0	0	0	0
277	87	238	NA:93	HA1:225	0.0194	0.713	2.5075	11.17	3.01	2.74	0.74	2	3	3	0	0	1	0	0	2	0	0	0	0	0	0
278	363	61	NA:369	HA1:48	0.0196	0.717	1.6494	13.25	18.03	3.25	4.42	2	2	2	0	0	0	1	0	1	0	0	0	0	0	0
279	149	80	NA:155	HA1:67	0.0199	0.723	1.3768	64	51.98	15.69	12.74	1	3	3	0	0	0	0	0	2	0	0	0	0	0	1
280	458	502	NA:464	HA2:160	0.0199	0.723	0.992	0.5	na	0.12	na	1	1	1	0	0	1	0	0	0	0	0	0	0	0	0
280	458	481	NA:464	HA2:139	0.0296	0.781	0.992	0.5	na	0.12	na	1	1	1	0	0	1	0	0	0	0	0	0	0	0	0
281	141	243	NA:147	HA1:230	0.0199	0.723	1.9291	2.25	1.77	0.55	0.43	2	2	2	0	0	0	1	0	1	0	0	0	0	0	0
282	395	465	NA:401	HA2:123	0.02	0.723	1.7751	37.33	28.94	9.15	7.09	2	3	3	0	0	0	0	0	3	0	0	0	0	0	0
283	13	58	NA:19	HA1:45	0.02	0.723	0.4973	0.5	na	0.12	na	1	1	0.5	0	0	0	0	0	0.5	0	0	0	0	0	0
284	333	155	NA:339	HA1:142	0.0201	0.723	4.7324	26.07	16.08	6.39	3.94	2	7	7	0	1	0	0	0	1	0	0	0	0	1	4
285	381	66	NA:387	HA1:53	0.0201	0.723	2.5772	9.67	6.83	2.37	1.67	1	3	3	0	0	0	0	0	2	0	0	0	0	0	1
286	242	173	NA:248	HA1:160	0.0203	0.721	1.5817	15	10.61	3.68	2.6	2	2	2	0	0	0	0	0	2	0	0	0	0	0	0
287	259	497	NA:265	HA2:155	0.0203	0.721	1.707	10.75	15.2	2.63	3.73	2	2	2	0	0	1	0	0	0	0	0	0	0	1	0
288	425	4	NA:431	HA_sig_pept:7	0.0203	0.721	1.7229	9.25	1.06	2.27	0.26	1	2	2	0	0	2	0	0	0	0	0	0	0	0	0
288	426	4	NA:432	HA_sig_pept:7	0.0283	0.781	1.7229	9.25	1.06	2.27	0.26	1	2	2	0	0	2	0	0	0	0	0	0	0	0	0
288	87	4	NA:93	HA_sig_pept:7	0.0359	0.81	1.7229	9.25	1.06	2.27	0.26	1	2	2	0	0	2	0	0	0	0	0	0	0	0	0
288	209	4	NA:215	HA_sig_pept:7	0.0387	0.815	1.7229	9.25	1.06	2.27	0.26	1	2	2	0	0	2	0	0	0	0	0	0	0	0	0
289	242	465	NA:248	HA2:123	0.0207	0.731	2.1331	21.17	2.02	5.19	0.5	1	3	3	0	0	0	0	0	2	0	0	0	0	0	1
290	309	141	NA:315	HA1:128	0.0208	0.733	0.9761	1.5	na	0.37	na	1	1	1	0	0	0	0	0	1	0	0	0	0	0	0
291	215	286	NA:221	HA1:273	0.021	0.739	3.2899	12.5	7.82	3.06	1.92	3	4	4	0	0	0	0	0	3	0	0	1	0	0	0
292	330	23	NA:336	HA1:10	0.0211	0.737	2.3032	17.17	11.84	4.21	2.9	2	3	3	0	1	0	0	0	2	0	0	0	0	0	0
293	381	475	NA:387	HA2:133	0.0211	0.737	0.93	4.5	na	1.1	na	1	1	1	0	0	0	0	0	1	0	0	0	0	0	0
294	193	560	NA:199	HA2:218	0.0211	0.737	0.9683	2	na	0.49	na	1	1	1	0	0	0	1	0	0	0	0	0	0	0	0
294	34	560	NA:40	HA2:218	0.0248	0.769	0.9683	2	na	0.49	na	1	1	1	0	0	0	1	0	0	0	0	0	0	0	0
295	243	212	NA:249	HA1:199	0.0213	0.739	2.4385	33.75	23.22	8.27	5.69	1	4	4	0	0	0	0	0	1	0	0	0	0	0	3
295	202	212	NA:208	HA1:199	0.029	0.788	2.4385	33.75	23.22	8.27	5.69	1	4	4	0	0	0	0	0	1	0	0	0	0	0	3
296	215	58	NA:221	HA1:45	0.0213	0.739	3.9004	16.4	12.8	4.02	3.14	2	5	5	0	0	0	0	0	4	0	0	0	0	0	1
297	36	155	NA:42	HA1:142	0.0215	0.743	3.6785	20.7	15.99	5.07	3.92	3	5	5	0	1	1	0	0	0	0	0	0	0	0	3
297	24	155	NA:30	HA1:142	0.0235	0.769	3.6785	20.7	15.99	5.07	3.92	3	5	5	0	1	1	0	0	0	0	0	0	0	0	3
297	210	155	NA:216	HA1:142	0.0272	0.781	3.6785	20.7	15.99	5.07	3.92	3	5	5	0	1	1	0	0	0	0	0	0	0	0	3
298	149	151	NA:155	HA1:138	0.0216	0.744	1.3568	55.5	34.75	13.6	8.52	1	3	3	0	0	0	0	0	2	0	0	0	0	0	1
299	426	141	NA:432	HA1:128	0.0217	0.746	2.3	17.33	12.58	4.25	3.08	2	3	3	0	0	3	0	0	0	0	0	0	0	0	0
300	458	61	NA:464	HA1:48	0.0218	0.745	0.992	0.5	na	0.12	na	1	1	1	0	0	1	0	0	0	0	0	0	0	0	0
301	332	116	NA:338	HA1:103	0.0218	0.745	1.4428	20.25	1.06	4.96	0.26	1	2	2	0	0	0	0	0	0	0	0	0	0	0	2
302	384	261	NA:390	HA1:248	0.0219	0.747	1.3698	22.83	17.18	5.6	4.21	2	2	2	0	0	0	0	0	2	0	0	0	0	0	0
303	144	66	NA:150	HA1:53	0.022	0.748	2.4554	12.67	6.83	3.11	1.67	1	3	3	0	0	0	0	0	2	0	0	0	0	0	1
303	366	66	NA:372	HA1:53	0.0234	0.767	2.4554	12.67	6.83	3.11	1.67	1	3	3	0	0	0	0	0	2	0	0	0	0	0	1
303	304	66	NA:310	HA1:53	0.0268	0.776	2.4554	12.67	6.83	3.11	1.67	1	3	3	0	0	0	0	0	2	0	0	0	0	0	1
304	425	170	NA:431	HA1:157	0.0221	0.75	4.1957	22.25	3.27	5.45	0.8	2	6	6	0	0	5	0	0	1	0	0	0	0	0	0
305	379	58	NA:385	HA1:45	0.0222	0.752	3.6146	21.4	14.21	5.25	3.48	3	5	5	0	0	1	0	0	2	0	0	0	0	0	2
306	261	239	NA:267	HA1:226	0.0224	0.756	5.4696	15.64	7	3.83	1.72	2	7	7	0	0	0	0	0	3	0	0	0	0	1	3
307	147	226	NA:153	HA1:213	0.0225	0.756	1.9317	28.17	12.57	6.9	3.08	1	3	3	0	0	0	0	0	3	0	0	0	0	0	0
307	247	226	NA:253	HA1:213	0.0225	0.756	1.9317	28.17	12.57	6.9	3.08	1	3	3	0	0	0	0	0	3	0	0	0	0	0	0
307	362	226	NA:368	HA1:213	0.0254	0.773	1.9317	28.17	12.57	6.9	3.08	1	3	3	0	0	0	0	0	3	0	0	0	0	0	0
308	215	186	NA:221	HA1:173	0.0226	0.758	4.9049	12.83	6.96	3.14	1.71	1	6	6	0	0	0	0	0	6	0	0	0	0	0	0
309	396	170	NA:402	HA1:157	0.0227	0.756	0.4947	1	na	0.25	na	1	1	0.5	0	0	0	0	0	0.5	0	0	0	0	0	0
309	396	186	NA:402	HA1:173	0.0294	0.783	0.4947	1	na	0.25	na	1	1	0.5	0	0	0	0	0	0.5	0	0	0	0	0	0
310	431	286	NA:437	HA1:273	0.0227	0.756	2.5098	12.17	14.68	2.98	3.6	1	3	3	0	0	0	0	0	2	0	0	0	0	0	1
311	54	171	NA:60	HA1:158	0.0227	0.756	0.9761	1.5	na	0.37	na	1	1	1	0	0	0	0	0	1	0	0	0	0	0	0
312	261	497	NA:267	HA2:155	0.0228	0.756	1.748	9	12.73	2.21	3.12	2	2	2	0	0	1	0	0	0	0	0	0	0	1	0
313	326	23	NA:332	HA1:10	0.0231	0.759	1.7865	7	0	1.72	0	1	2	2	0	0	0	0	0	2	0	0	0	0	0	0
313	393	23	NA:399	HA1:10	0.0327	0.82	1.7865	7	0	1.72	0	1	2	2	0	0	0	0	0	2	0	0	0	0	0	0
314	332	59	NA:338	HA1:46	0.0231	0.759	0.9005	6.5	na	1.59	na	1	1	1	0	0	0	0	0	1	0	0	0	0	0	0
315	363	105	NA:369	HA1:92	0.0236	0.767	3.195	15	13.36	3.68	3.27	2	4	4	0	0	0	1	0	3	0	0	0	0	0	0
316	397	286	NA:403	HA1:273	0.0236	0.767	0.9933	0.5	0	0.12	0	2	1	1	0	0	0.5	0	0	0.5	0	0	0	0	0	0
317	210	239	NA:216	HA1:226	0.0237	0.77	4.3025	8.42	6.95	2.06	1.7	3	5	5	0	0	1.5	0	0	1.5	0	0	0	0	1	1
318	137	238	NA:143	HA1:225	0.0238	0.772	2.4987	11.83	9.71	2.9	2.38	2	3	3	0	0	0	0	0	2	0	0	0	0	0	1
319	40	21	NA:46	HA1:8	0.0239	0.769	0.9005	6.5	na	1.59	na	1	1	1	0	0	0	0	0	1	0	0	0	0	0	0
320	361	325	NA:367	HA1:312	0.0239	0.769	2.6916	31.25	34.87	7.66	8.55	2	4	4	0	0	0	1	0	2	0	0	0	0	0	1
321	332	288	NA:338	HA1:275	0.0239	0.769	3.741	19.6	16.15	4.8	3.96	1	5	5	0	0	0	0	0	5	0	0	0	0	0	0
322	191	260	NA:197	HA1:247	0.0239	0.769	0.9605	2.5	na	0.61	na	1	1	1	0	0	0	0	0	1	0	0	0	0	0	0
322	333	260	NA:339	HA1:247	0.0405	0.816	0.9605	2.5	na	0.61	na	1	1	1	0	0	0	0	0	1	0	0	0	0	0	0
323	384	176	NA:390	HA1:163	0.0241	0.774	1.7421	31.62	19.99	7.75	4.9	2	3	3	0	0	0	0	0	3	0	0	0	0	0	0
324	191	144	NA:197	HA1:131	0.0242	0.774	2.5134	11.33	8.1	2.78	1.99	2	3	3	0	0	0	0	0	3	0	0	0	0	0	0
325	395	286	NA:401	HA1:273	0.0242	0.774	2.0769	48.25	34.02	11.83	8.34	2	4	4	0	0	1	0	0	2	0	0	0	0	0	1
326	18	452	NA:24	HA2:110	0.0243	0.774	0.4563	8.5	na	2.08	na	1	1	0.5	0	0	0	0	0	0.5	0	0	0	0	0	0
327	17	538	NA:23	HA2:196	0.0243	0.774	1.4561	23.25	30.05	5.7	7.37	2	2	2	0	0	1	0	0	0	0	0	0	0	0	1
328	379	153	NA:385	HA1:140	0.0245	0.778	4.1394	12.5	11.31	3.06	2.77	3	5	5	0	0	1	0	0	3	0	0	0	0	0	1
329	301	158	NA:307	HA1:145	0.0246	0.775	5.312	18	11.27	4.41	2.76	3	7	7	0	0	2	0	0	3	0	0	0	0	1	1
330	166	23	NA:172	HA1:10	0.0246	0.775	1.968	1	0	0.25	0	1	2	2	0	0	0	0	0	2	0	0	0	0	0	0
331	243	339	NA:249	HA1:326	0.0246	0.775	1.9778	25.83	0.76	6.33	0.19	1	3	3	0	0	0	0	0	2	0	0	0	0	1	0
331	202	339	NA:208	HA1:326	0.0329	0.815	1.9778	25.83	0.76	6.33	0.19	1	3	3	0	0	0	0	0	2	0	0	0	0	1	0
332	193	141	NA:199	HA1:128	0.0246	0.775	2.3561	15.67	11.27	3.84	2.76	2	3	3	0	0	0	3	0	0	0	0	0	0	0	0
333	425	186	NA:431	HA1:173	0.0247	0.774	4.7612	24.93	12.56	6.11	3.08	2	7	7	0	0	6	0	0	1	0	0	0	0	0	0
333	87	186	NA:93	HA1:173	0.0385	0.816	4.7612	24.93	12.56	6.11	3.08	2	7	7	0	0	6	0	0	1	0	0	0	0	0	0
334	135	101	NA:141	HA1:88	0.0247	0.774	1.1258	46.75	54.09	11.46	13.26	1	2	2	0	0	0	0	0	1	0	0	0	0	0	1
334	296	101	NA:302	HA1:88	0.0247	0.774	1.1258	46.75	54.09	11.46	13.26	1	2	2	0	0	0	0	0	1	0	0	0	0	0	1
335	46	233	NA:52	HA1:220	0.0248	0.769	2.8354	35.2	2.17	8.63	0.53	1	5	5	0	0	0	0	0	5	0	0	0	0	0	0
335	76	233	NA:82	HA1:220	0.0276	0.781	2.8354	35.2	2.17	8.63	0.53	1	5	5	0	0	0	0	0	5	0	0	0	0	0	0
335	429	233	NA:435	HA1:220	0.0434	0.814	2.8354	35.2	2.17	8.63	0.53	1	5	5	0	0	0	0	0	5	0	0	0	0	0	0
336	333	304	NA:339	HA1:291	0.0248	0.769	1.7584	8.25	8.13	2.02	1.99	2	2	2	0	0	1	0	0	1	0	0	0	0	0	0
337	193	58	NA:199	HA1:45	0.0248	0.769	3.5236	22.8	12.84	5.59	3.15	3	5	5	0	0	0	3	0	2	0	0	0	0	0	0
338	426	170	NA:432	HA1:157	0.0249	0.769	3.4772	22.6	3.52	5.54	0.86	1	5	5	0	0	5	0	0	0	0	0	0	0	0	0
339	46	209	NA:52	HA1:196	0.0252	0.775	1.5146	17.25	1.77	4.23	0.43	1	2	2	0	0	0	0	0	1	0	0	0	0	1	0
339	76	209	NA:82	HA1:196	0.0274	0.782	1.5146	17.25	1.77	4.23	0.43	1	2	2	0	0	0	0	0	1	0	0	0	0	1	0
339	429	209	NA:435	HA1:196	0.0356	0.807	1.5146	17.25	1.77	4.23	0.43	1	2	2	0	0	0	0	0	1	0	0	0	0	1	0
340	17	560	NA:23	HA2:218	0.0253	0.773	0.9683	2	na	0.49	na	1	1	1	0	0	1	0	0	0	0	0	0	0	0	0
340	36	560	NA:42	HA2:218	0.0253	0.773	0.9683	2	na	0.49	na	1	1	1	0	0	1	0	0	0	0	0	0	0	0	0
340	210	560	NA:216	HA2:218	0.0253	0.773	0.9683	2	na	0.49	na	1	1	1	0	0	1	0	0	0	0	0	0	0	0	0
340	12	560	NA:18	HA2:218	0.0272	0.781	0.9683	2	na	0.49	na	1	1	1	0	0	1	0	0	0	0	0	0	0	0	0
340	301	560	NA:307	HA2:218	0.0275	0.78	0.9683	2	na	0.49	na	1	1	1	0	0	1	0	0	0	0	0	0	0	0	0
340	326	560	NA:332	HA2:218	0.0281	0.786	0.9683	2	na	0.49	na	1	1	1	0	0	1	0	0	0	0	0	0	0	0	0
340	24	560	NA:30	HA2:218	0.029	0.788	0.9683	2	na	0.49	na	1	1	1	0	0	1	0	0	0	0	0	0	0	0	0
340	393	560	NA:399	HA2:218	0.037	0.809	0.9683	2	na	0.49	na	1	1	1	0	0	1	0	0	0	0	0	0	0	0	0
340	426	560	NA:432	HA2:218	0.037	0.809	0.9683	2	na	0.49	na	1	1	1	0	0	1	0	0	0	0	0	0	0	0	0
340	166	560	NA:172	HA2:218	0.0405	0.816	0.9683	2	na	0.49	na	1	1	1	0	0	1	0	0	0	0	0	0	0	0	0
340	431	560	NA:437	HA2:218	0.0449	0.83	0.9683	2	na	0.49	na	1	1	1	0	0	1	0	0	0	0	0	0	0	0	0
340	379	560	NA:385	HA2:218	0.0465	0.844	0.9683	2	na	0.49	na	1	1	1	0	0	1	0	0	0	0	0	0	0	0	0
340	137	560	NA:143	HA2:218	0.0466	0.843	0.9683	2	na	0.49	na	1	1	1	0	0	1	0	0	0	0	0	0	0	0	0
341	328	150	NA:334	HA1:137	0.0254	0.773	1.8679	4.25	1.77	1.04	0.43	1	2	2	0	0	0	0	0	2	0	0	0	0	0	0
341	328	66	NA:334	HA1:53	0.0463	0.841	1.8679	4.25	1.77	1.04	0.43	1	2	2	0	0	0	0	0	2	0	0	0	0	0	0
342	242	442	NA:248	HA2:100	0.0255	0.774	0.9078	6	na	1.47	na	1	1	1	0	0	0	0	0	1	0	0	0	0	0	0
343	46	465	NA:52	HA2:123	0.0256	0.776	1.9998	25.17	2.02	6.17	0.5	1	3	3	0	0	0	0	0	2	0	0	0	0	0	1
343	76	465	NA:82	HA2:123	0.0275	0.78	1.9998	25.17	2.02	6.17	0.5	1	3	3	0	0	0	0	0	2	0	0	0	0	0	1
343	429	465	NA:435	HA2:123	0.0412	0.808	1.9998	25.17	2.02	6.17	0.5	1	3	3	0	0	0	0	0	2	0	0	0	0	0	1
344	63	554	NA:69	HA2:212	0.0259	0.778	1.1064	12	10.21	2.94	2.5	2	2	1.25	0	0	0	0	0	1.25	0	0	0	0	0	0
344	302	554	NA:308	HA2:212	0.0259	0.778	1.1064	12	10.21	2.94	2.5	2	2	1.25	0	0	0	0	0	1.25	0	0	0	0	0	0
345	36	170	NA:42	HA1:157	0.0261	0.779	2.9119	33.6	3.52	8.24	0.86	1	5	5	0	0	0	0	0	0	0	0	0	0	0	5
345	24	170	NA:30	HA1:157	0.0285	0.785	2.9119	33.6	3.52	8.24	0.86	1	5	5	0	0	0	0	0	0	0	0	0	0	0	5
345	210	170	NA:216	HA1:157	0.0316	0.809	2.9119	33.6	3.52	8.24	0.86	1	5	5	0	0	0	0	0	0	0	0	0	0	0	5
346	40	336	NA:46	HA1:323	0.0262	0.777	0.9005	6.5	na	1.59	na	1	1	1	0	0	0	0	0	1	0	0	0	0	0	0
347	144	475	NA:150	HA2:133	0.0262	0.777	0.8861	7.5	na	1.84	na	1	1	1	0	0	0	0	0	1	0	0	0	0	0	0
347	366	475	NA:372	HA2:133	0.0281	0.786	0.8861	7.5	na	1.84	na	1	1	1	0	0	0	0	0	1	0	0	0	0	0	0
347	304	475	NA:310	HA2:133	0.0329	0.815	0.8861	7.5	na	1.84	na	1	1	1	0	0	0	0	0	1	0	0	0	0	0	0
347	188	475	NA:194	HA2:133	0.0412	0.808	0.8861	7.5	na	1.84	na	1	1	1	0	0	0	0	0	1	0	0	0	0	0	0
348	337	11	NA:343	HA_sig_pept:14	0.0262	0.777	0.9451	3.5	na	0.86	na	1	1	1	0	1	0	0	0	0	0	0	0	0	0	0
348	337	47	NA:343	HA1:34	0.0267	0.774	0.9451	3.5	na	0.86	na	1	1	1	0	1	0	0	0	0	0	0	0	0	0	0
348	309	47	NA:315	HA1:34	0.037	0.809	0.9451	3.5	na	0.86	na	1	1	1	0	1	0	0	0	0	0	0	0	0	0	0
348	309	11	NA:315	HA_sig_pept:14	0.0397	0.816	0.9451	3.5	na	0.86	na	1	1	1	0	1	0	0	0	0	0	0	0	0	0	0
348	337	397	NA:343	HA2:55	0.042	0.814	0.9451	3.5	na	0.86	na	1	1	1	0	1	0	0	0	0	0	0	0	0	0	0
348	337	23	NA:343	HA1:10	0.0429	0.811	0.9451	3.5	na	0.86	na	1	1	1	0	1	0	0	0	0	0	0	0	0	0	0
349	328	187	NA:334	HA1:174	0.0263	0.772	1.1405	58	80.61	14.22	19.76	1	2	2	0	0	0	0	0	1	0	0	0	0	0	1
350	328	10	NA:334	HA_sig_pept:13	0.0263	0.772	1.4143	54.17	36.14	13.28	8.86	1	3	3	0	0	0	0	0	3	0	0	0	0	0	0
351	141	153	NA:147	HA1:140	0.0263	0.772	1.984	0.5	0.71	0.12	0.17	2	2	2	0	0	0	0	0	2	0	0	0	0	0	0
352	149	227	NA:155	HA1:214	0.0265	0.776	1.2994	53.17	15.91	13.03	3.9	1	3	3	0	0	0	0	0	3	0	0	0	0	0	0
353	120	226	NA:126	HA1:213	0.0266	0.776	1.4684	45.17	12.57	11.07	3.08	1	3	3	0	0	0	0	0	3	0	0	0	0	0	0
354	63	226	NA:69	HA1:213	0.0267	0.774	1.5918	40.17	12.57	9.85	3.08	1	3	3	0	0	0	0	0	3	0	0	0	0	0	0
354	302	226	NA:308	HA1:213	0.0267	0.774	1.5918	40.17	12.57	9.85	3.08	1	3	3	0	0	0	0	0	3	0	0	0	0	0	0
354	14	226	NA:20	HA1:213	0.0412	0.808	1.5918	40.17	12.57	9.85	3.08	1	3	3	0	0	0	0	0	3	0	0	0	0	0	0
355	143	95	NA:149	HA1:82	0.0271	0.781	0.824	12	na	2.94	na	1	1	1	0	0	0	0	0	1	0	0	0	0	0	0
355	143	312	NA:149	HA1:299	0.0277	0.781	0.824	12	na	2.94	na	1	1	1	0	0	0	0	0	1	0	0	0	0	0	0
356	284	226	NA:290	HA1:213	0.0274	0.782	1.4325	20.75	3.89	5.09	0.95	1	2	2	0	0	0	0	0	2	0	0	0	0	0	0
356	322	226	NA:328	HA1:213	0.028	0.787	1.4325	20.75	3.89	5.09	0.95	1	2	2	0	0	0	0	0	2	0	0	0	0	0	0
356	214	226	NA:220	HA1:213	0.0282	0.782	1.4325	20.75	3.89	5.09	0.95	1	2	2	0	0	0	0	0	2	0	0	0	0	0	0
357	243	260	NA:249	HA1:247	0.0277	0.781	0.8932	7	na	1.72	na	1	1	1	0	0	0	0	0	1	0	0	0	0	0	0
357	202	260	NA:208	HA1:247	0.0439	0.82	0.8932	7	na	1.72	na	1	1	1	0	0	0	0	0	1	0	0	0	0	0	0
358	36	538	NA:42	HA2:196	0.0282	0.782	1.5014	20.5	26.16	5.02	6.41	2	2	2	0	0	1	0	0	0	0	0	0	0	0	1
358	24	538	NA:30	HA2:196	0.0307	0.796	1.5014	20.5	26.16	5.02	6.41	2	2	2	0	0	1	0	0	0	0	0	0	0	0	1
359	397	304	NA:403	HA1:291	0.0282	0.782	0.9605	2.5	na	0.61	na	1	1	1	0	0	1	0	0	0	0	0	0	0	0	0
360	50	203	NA:56	HA1:190	0.0283	0.781	0.707	21.5	na	5.27	na	1	1	1	0	0	0	0	0	1	0	0	0	0	0	0
361	17	158	NA:23	HA1:145	0.0287	0.789	4.0839	13.1	9.2	3.21	2.25	2	5	5	0	0	2	0	0	1	0	0	0	0	1	1
362	381	7	NA:387	HA_sig_pept:10	0.0288	0.79	1.7022	10	0.71	2.45	0.17	1	2	2	0	0	0	0	0	2	0	0	0	0	0	0
363	307	226	NA:313	HA1:213	0.029	0.788	1.6167	13.25	3.89	3.25	0.95	1	2	2	0	0	0	0	0	2	0	0	0	0	0	0
364	337	142	NA:343	HA1:129	0.029	0.788	0.8374	11	na	2.7	na	1	1	1	0	0	1	0	0	0	0	0	0	0	0	0
364	337	9	NA:343	HA_sig_pept:12	0.0333	0.817	0.8374	11	na	2.7	na	1	1	1	0	0	1	0	0	0	0	0	0	0	0	0
364	309	142	NA:315	HA1:129	0.0343	0.812	0.8374	11	na	2.7	na	1	1	1	0	0	1	0	0	0	0	0	0	0	0	0
364	14	142	NA:20	HA1:129	0.0361	0.806	0.8374	11	na	2.7	na	1	1	1	0	0	1	0	0	0	0	0	0	0	0	0
364	309	9	NA:315	HA_sig_pept:12	0.0403	0.818	0.8374	11	na	2.7	na	1	1	1	0	0	1	0	0	0	0	0	0	0	0	0
364	14	9	NA:20	HA_sig_pept:12	0.0424	0.811	0.8374	11	na	2.7	na	1	1	1	0	0	1	0	0	0	0	0	0	0	0	0
365	75	214	NA:81	HA1:201	0.0292	0.785	1.2112	63.17	36.5	15.48	8.95	1	3	3	0	0	0	0	0	3	0	0	0	0	0	0
365	341	214	NA:347	HA1:201	0.0292	0.785	1.2112	63.17	36.5	15.48	8.95	1	3	3	0	0	0	0	0	3	0	0	0	0	0	0
365	350	214	NA:356	HA1:201	0.0292	0.785	1.2112	63.17	36.5	15.48	8.95	1	3	3	0	0	0	0	0	3	0	0	0	0	0	0
365	352	214	NA:358	HA1:201	0.0292	0.785	1.2112	63.17	36.5	15.48	8.95	1	3	3	0	0	0	0	0	3	0	0	0	0	0	0
365	41	214	NA:47	HA1:201	0.0312	0.805	1.2112	63.17	36.5	15.48	8.95	1	3	3	0	0	0	0	0	3	0	0	0	0	0	0
365	323	214	NA:329	HA1:201	0.036	0.807	1.2112	63.17	36.5	15.48	8.95	1	3	3	0	0	0	0	0	3	0	0	0	0	0	0
365	457	214	NA:463	HA1:201	0.0393	0.817	1.2112	63.17	36.5	15.48	8.95	1	3	3	0	0	0	0	0	3	0	0	0	0	0	0
366	242	233	NA:248	HA1:220	0.0292	0.785	3.0244	31.2	2.17	7.65	0.53	1	5	5	0	0	0	0	0	5	0	0	0	0	0	0
367	361	70	NA:367	HA1:57	0.0293	0.785	2.1323	21.33	5.53	5.23	1.36	1	3	3	0	0	0	0	0	2	0	0	0	0	0	1
368	332	535	NA:338	HA2:193	0.0293	0.785	1.4605	19.5	1.41	4.78	0.35	1	2	2	0	0	0	0	0	0	0	0	0	0	1	1
369	243	62	NA:249	HA1:49	0.0294	0.783	1.5143	17.25	0.35	4.23	0.09	1	2	2	0	0	0	0	0	2	0	0	0	0	0	0
369	202	62	NA:208	HA1:49	0.0377	0.812	1.5143	17.25	0.35	4.23	0.09	1	2	2	0	0	0	0	0	2	0	0	0	0	0	0
370	210	538	NA:216	HA2:196	0.0294	0.783	1.5066	14.33	21.36	3.51	5.24	3	2	2	0	0	0.5	0	0	0.5	0	0	0	0	0	1
371	193	543	NA:199	HA2:201	0.0295	0.784	3.4498	25.3	19.26	6.2	4.72	2	5	5	0	0	0	3	0	1	0	0	0	0	0	1
372	395	497	NA:401	HA2:155	0.0296	0.781	1.3056	36.75	51.97	9.01	12.74	2	2	2	0	0	1	0	0	0	0	0	0	0	1	0
373	24	92	NA:30	HA1:79	0.0296	0.781	1.5007	20.75	27.22	5.09	6.67	2	2	2	0	0	0	0	0	1	0	0	0	0	0	1
374	7	538	NA:13	HA2:196	0.0299	0.787	0.4894	2	na	0.49	na	1	1	0.5	0	0	0	0	0	0.5	0	0	0	0	0	0
374	7	282	NA:13	HA1:269	0.0329	0.815	0.4894	2	na	0.49	na	1	1	0.5	0	0	0	0	0	0.5	0	0	0	0	0	0
374	18	538	NA:24	HA2:196	0.034	0.812	0.4894	2	na	0.49	na	1	1	0.5	0	0	0	0	0	0.5	0	0	0	0	0	0
374	18	282	NA:24	HA1:269	0.0375	0.81	0.4894	2	na	0.49	na	1	1	0.5	0	0	0	0	0	0.5	0	0	0	0	0	0
375	87	119	NA:93	HA1:106	0.0301	0.791	1.7368	8.75	0.35	2.14	0.09	2	2	2	0	0	1	0	0	1	0	0	0	0	0	0
376	193	186	NA:199	HA1:173	0.0305	0.796	4.4886	18.33	6.96	4.49	1.71	1	6	6	0	0	0	6	0	0	0	0	0	0	0	0
377	307	134	NA:313	HA1:121	0.0305	0.796	2.0998	43.62	23.45	10.69	5.75	2	4	4	0	0	0	0	0	4	0	0	0	0	0	0
378	46	286	NA:52	HA1:273	0.0305	0.796	2.3841	33	12.75	8.09	3.13	1	4	4	0	0	0	0	0	2	0	0	0	0	0	2
378	76	286	NA:82	HA1:273	0.0329	0.815	2.3841	33	12.75	8.09	3.13	1	4	4	0	0	0	0	0	2	0	0	0	0	0	2
378	429	286	NA:435	HA1:273	0.0479	0.837	2.3841	33	12.75	8.09	3.13	1	4	4	0	0	0	0	0	2	0	0	0	0	0	2
379	144	7	NA:150	HA_sig_pept:10	0.0305	0.796	1.6217	13	0.71	3.19	0.17	1	2	2	0	0	0	0	0	2	0	0	0	0	0	0
379	366	7	NA:372	HA_sig_pept:10	0.0325	0.816	1.6217	13	0.71	3.19	0.17	1	2	2	0	0	0	0	0	2	0	0	0	0	0	0
379	304	7	NA:310	HA_sig_pept:10	0.0345	0.812	1.6217	13	0.71	3.19	0.17	1	2	2	0	0	0	0	0	2	0	0	0	0	0	0
380	135	452	NA:141	HA2:110	0.0307	0.796	0.8108	13	na	3.19	na	1	1	1	0	0	0	0	0	1	0	0	0	0	0	0
380	296	452	NA:302	HA2:110	0.0307	0.796	0.8108	13	na	3.19	na	1	1	1	0	0	0	0	0	1	0	0	0	0	0	0
381	375	105	NA:381	HA1:92	0.0309	0.801	2.759	27	27.34	6.62	6.7	2	4	4	0	1	0	0	0	2	0	0	0	0	0	1
382	243	286	NA:249	HA1:273	0.031	0.802	2.3341	16.67	14.68	4.09	3.6	1	3	3	0	0	0	0	0	2	0	0	0	0	0	1
383	329	80	NA:335	HA1:67	0.0311	0.803	0.492	1.5	na	0.37	na	1	1	0.5	0	0	0	0	0	0.5	0	0	0	0	0	0
384	325	60	NA:331	HA1:47	0.0314	0.808	1.3276	26.25	14.5	6.43	3.55	1	2	2	0	0	0	0	0	2	0	0	0	0	0	0
384	394	60	NA:400	HA1:47	0.0337	0.816	1.3276	26.25	14.5	6.43	3.55	1	2	2	0	0	0	0	0	2	0	0	0	0	0	0
385	141	18	NA:147	HA1:5	0.0315	0.81	1.8038	6.5	4.95	1.59	1.21	2	2	2	0	0	0	1	0	1	0	0	0	0	0	0
386	17	170	NA:23	HA1:157	0.0316	0.809	2.6647	39.1	3.52	9.58	0.86	1	5	5	0	0	0	0	0	0	0	0	0	0	0	5
387	87	40	NA:93	HA1:27	0.0316	0.809	0.9605	2.5	na	0.61	na	1	1	1	0	0	0	0	0	1	0	0	0	0	0	0
388	361	232	NA:367	HA1:219	0.0317	0.805	2.5983	9	4	2.21	0.98	2	3	3	0	0	0	0	0	3	0	0	0	0	0	0
389	135	214	NA:141	HA1:201	0.0317	0.805	1.4036	24.75	26.52	6.07	6.5	1	2	2	0	0	0	0	0	2	0	0	0	0	0	0
389	296	214	NA:302	HA1:201	0.0317	0.805	1.4036	24.75	26.52	6.07	6.5	1	2	2	0	0	0	0	0	2	0	0	0	0	0	0
390	340	209	NA:346	HA1:196	0.0317	0.805	1.5392	16.25	1.77	3.98	0.43	1	2	2	0	0	0	0	0	1	0	0	0	0	1	0
391	338	288	NA:344	HA1:275	0.0317	0.805	4.6127	16.86	14.02	4.13	3.44	3	6	6	0	0	0	0	0	6	0	0	0	0	0	0
392	20	227	NA:26	HA1:214	0.032	0.808	0.4867	2.5	na	0.61	na	1	1	0.5	0	0	0	0	0	0.5	0	0	0	0	0	0
393	209	92	NA:215	HA1:79	0.032	0.808	1.7484	8.5	6.36	2.08	1.56	1	2	2	0	0	0	0	0	2	0	0	0	0	0	0
394	333	235	NA:339	HA1:222	0.0324	0.817	1.7228	9.25	0.35	2.27	0.09	1	2	2	0	0	0	0	0	2	0	0	0	0	0	0
395	306	58	NA:312	HA1:45	0.0325	0.816	0.9761	1.5	na	0.37	na	1	1	1	0	0	0	0	0	1	0	0	0	0	0	0
396	215	125	NA:221	HA1:112	0.0328	0.82	3.7125	19.5	12.51	4.78	3.07	2	5	5	0	0	0	0	0	4	0	0	0	0	0	1
397	188	125	NA:194	HA1:112	0.0329	0.815	2.6786	62.2	68.32	15.25	16.75	2	5	5	0	0	0	0	0	3	0	0	0	0	0	2
398	333	497	NA:339	HA2:155	0.0331	0.819	1.707	10.75	15.2	2.63	3.73	2	2	2	0	0	1	0	0	0	0	0	0	0	1	0
399	87	63	NA:93	HA1:50	0.0333	0.817	4.8129	14.42	10.67	3.53	2.62	4	6	6	0	0	2	0	0	4	0	0	0	0	0	0
400	309	374	NA:315	HA2:32	0.0333	0.817	0.9683	2	na	0.49	na	1	1	1	0	0	0	0	0	1	0	0	0	0	0	0
401	39	286	NA:45	HA1:273	0.0333	0.817	0.992	0.5	na	0.12	na	1	1	1	0	0	1	0	0	0	0	0	0	0	0	0
401	257	286	NA:263	HA1:273	0.0347	0.813	0.992	0.5	na	0.12	na	1	1	1	0	0	1	0	0	0	0	0	0	0	0	0
402	75	176	NA:81	HA1:163	0.0334	0.814	1.1795	58.17	7.29	14.26	1.79	1	3	3	0	0	0	0	0	3	0	0	0	0	0	0
402	341	176	NA:347	HA1:163	0.0334	0.814	1.1795	58.17	7.29	14.26	1.79	1	3	3	0	0	0	0	0	3	0	0	0	0	0	0
402	350	176	NA:356	HA1:163	0.0334	0.814	1.1795	58.17	7.29	14.26	1.79	1	3	3	0	0	0	0	0	3	0	0	0	0	0	0
402	352	176	NA:358	HA1:163	0.0334	0.814	1.1795	58.17	7.29	14.26	1.79	1	3	3	0	0	0	0	0	3	0	0	0	0	0	0
402	41	176	NA:47	HA1:163	0.0352	0.809	1.1795	58.17	7.29	14.26	1.79	1	3	3	0	0	0	0	0	3	0	0	0	0	0	0
402	323	176	NA:329	HA1:163	0.0406	0.811	1.1795	58.17	7.29	14.26	1.79	1	3	3	0	0	0	0	0	3	0	0	0	0	0	0
402	457	176	NA:463	HA1:163	0.0453	0.834	1.1795	58.17	7.29	14.26	1.79	1	3	3	0	0	0	0	0	3	0	0	0	0	0	0
403	364	170	NA:370	HA1:157	0.0336	0.815	4.1296	12.7	11.82	3.11	2.9	2	5	5	0	0	0	0	0	5	0	0	0	0	0	0
404	261	212	NA:267	HA1:199	0.0336	0.815	2.751	26.12	22.7	6.4	5.56	2	4	4	0	0	0	0	0	1	0	0	0	0	0	3
405	137	235	NA:143	HA1:222	0.0338	0.815	1.7693	7.5	3.04	1.84	0.75	2	2	2	0	0	0	0	0	2	0	0	0	0	0	0
406	242	286	NA:248	HA1:273	0.0338	0.815	2.543	29	12.75	7.11	3.13	1	4	4	0	0	0	0	0	2	0	0	0	0	0	2
407	381	109	NA:387	HA1:96	0.0338	0.815	0.9451	3.5	na	0.86	na	1	1	1	0	0	0	0	0	1	0	0	0	0	0	0
408	75	94	NA:81	HA1:81	0.0339	0.812	0.9375	4	na	0.98	na	1	1	1	0	0	0	0	0	1	0	0	0	0	0	0
408	341	94	NA:347	HA1:81	0.0339	0.812	0.9375	4	na	0.98	na	1	1	1	0	0	0	0	0	1	0	0	0	0	0	0
408	350	94	NA:356	HA1:81	0.0339	0.812	0.9375	4	na	0.98	na	1	1	1	0	0	0	0	0	1	0	0	0	0	0	0
408	352	94	NA:358	HA1:81	0.0339	0.812	0.9375	4	na	0.98	na	1	1	1	0	0	0	0	0	1	0	0	0	0	0	0
408	41	94	NA:47	HA1:81	0.0361	0.806	0.9375	4	na	0.98	na	1	1	1	0	0	0	0	0	1	0	0	0	0	0	0
408	323	94	NA:329	HA1:81	0.04	0.818	0.9375	4	na	0.98	na	1	1	1	0	0	0	0	0	1	0	0	0	0	0	0
408	457	94	NA:463	HA1:81	0.0468	0.841	0.9375	4	na	0.98	na	1	1	1	0	0	0	0	0	1	0	0	0	0	0	0
409	36	158	NA:42	HA1:145	0.034	0.812	4.2867	9.8	6.29	2.4	1.54	2	5	5	0	0	2	0	0	1	0	0	0	0	1	1
409	24	158	NA:30	HA1:145	0.0373	0.81	4.2867	9.8	6.29	2.4	1.54	2	5	5	0	0	2	0	0	1	0	0	0	0	1	1
410	193	212	NA:199	HA1:199	0.0342	0.812	2.8872	23	21.65	5.64	5.31	3	4	4	0	0	0	2	0	1	0	0	0	1	0	0
411	39	542	NA:45	HA2:200	0.0342	0.812	0.9605	2.5	na	0.61	na	1	1	1	0	0	0	0	0	1	0	0	0	0	0	0
412	193	118	NA:199	HA1:105	0.0342	0.812	0.9451	3.5	na	0.86	na	1	1	1	0	0	0	1	0	0	0	0	0	0	0	0
412	34	118	NA:40	HA1:105	0.0372	0.809	0.9451	3.5	na	0.86	na	1	1	1	0	0	0	1	0	0	0	0	0	0	0	0
413	431	282	NA:437	HA1:269	0.0344	0.812	1.5797	16.25	20.15	3.98	4.94	2	2	2	0	0	1	0	0	0	0	0	0	0	0	1
413	259	282	NA:265	HA1:269	0.0434	0.814	1.5797	16.25	20.15	3.98	4.94	2	2	2	0	0	1	0	0	0	0	0	0	0	0	1
414	457	92	NA:463	HA1:79	0.0344	0.812	1.0196	82.25	111.37	20.16	27.3	2	2	2	0	0	0	0	0	1	0	0	0	0	0	1
415	193	322	NA:199	HA1:309	0.0347	0.813	0.9451	3.5	na	0.86	na	1	1	1	0	0	0	1	0	0	0	0	0	0	0	0
415	34	322	NA:40	HA1:309	0.0371	0.809	0.9451	3.5	na	0.86	na	1	1	1	0	0	0	1	0	0	0	0	0	0	0	0
416	363	173	NA:369	HA1:160	0.0348	0.81	1.5651	15.75	11.67	3.86	2.86	2	2	2	0	0	0	0	0	2	0	0	0	0	0	0
417	214	320	NA:220	HA1:307	0.0348	0.81	0.748	18	na	4.41	na	1	1	1	0	0	0	0	0	1	0	0	0	0	0	0
417	284	320	NA:290	HA1:307	0.0348	0.81	0.748	18	na	4.41	na	1	1	1	0	0	0	0	0	1	0	0	0	0	0	0
417	322	320	NA:328	HA1:307	0.0348	0.81	0.748	18	na	4.41	na	1	1	1	0	0	0	0	0	1	0	0	0	0	0	0
418	307	320	NA:313	HA1:307	0.0348	0.81	0.8442	10.5	na	2.57	na	1	1	1	0	0	0	0	0	1	0	0	0	0	0	0
419	17	118	NA:23	HA1:105	0.035	0.809	0.9451	3.5	na	0.86	na	1	1	1	0	0	1	0	0	0	0	0	0	0	0	0
419	36	118	NA:42	HA1:105	0.035	0.809	0.9451	3.5	na	0.86	na	1	1	1	0	0	1	0	0	0	0	0	0	0	0	0
419	326	118	NA:332	HA1:105	0.0368	0.813	0.9451	3.5	na	0.86	na	1	1	1	0	0	1	0	0	0	0	0	0	0	0	0
419	210	118	NA:216	HA1:105	0.0377	0.812	0.9451	3.5	na	0.86	na	1	1	1	0	0	1	0	0	0	0	0	0	0	0	0
419	24	118	NA:30	HA1:105	0.038	0.812	0.9451	3.5	na	0.86	na	1	1	1	0	0	1	0	0	0	0	0	0	0	0	0
419	301	118	NA:307	HA1:105	0.0384	0.817	0.9451	3.5	na	0.86	na	1	1	1	0	0	1	0	0	0	0	0	0	0	0	0
419	12	118	NA:18	HA1:105	0.0391	0.818	0.9451	3.5	na	0.86	na	1	1	1	0	0	1	0	0	0	0	0	0	0	0	0
419	426	118	NA:432	HA1:105	0.0459	0.839	0.9451	3.5	na	0.86	na	1	1	1	0	0	1	0	0	0	0	0	0	0	0	0
419	393	118	NA:399	HA1:105	0.0487	0.836	0.9451	3.5	na	0.86	na	1	1	1	0	0	1	0	0	0	0	0	0	0	0	0
420	17	322	NA:23	HA1:309	0.035	0.809	0.9451	3.5	na	0.86	na	1	1	1	0	0	1	0	0	0	0	0	0	0	0	0
420	36	322	NA:42	HA1:309	0.035	0.809	0.9451	3.5	na	0.86	na	1	1	1	0	0	1	0	0	0	0	0	0	0	0	0
420	210	322	NA:216	HA1:309	0.037	0.809	0.9451	3.5	na	0.86	na	1	1	1	0	0	1	0	0	0	0	0	0	0	0	0
420	301	322	NA:307	HA1:309	0.0385	0.816	0.9451	3.5	na	0.86	na	1	1	1	0	0	1	0	0	0	0	0	0	0	0	0
420	12	322	NA:18	HA1:309	0.0393	0.817	0.9451	3.5	na	0.86	na	1	1	1	0	0	1	0	0	0	0	0	0	0	0	0
420	24	322	NA:30	HA1:309	0.0394	0.815	0.9451	3.5	na	0.86	na	1	1	1	0	0	1	0	0	0	0	0	0	0	0	0
420	426	322	NA:432	HA1:309	0.0454	0.835	0.9451	3.5	na	0.86	na	1	1	1	0	0	1	0	0	0	0	0	0	0	0	0
421	256	66	NA:262	HA1:53	0.0352	0.809	0.5	0	na	0	na	1	1	0.5	0	0	0	0	0	0.5	0	0	0	0	0	0
422	332	442	NA:338	HA2:100	0.0352	0.809	0.8861	7.5	na	1.84	na	1	1	1	0	0	0	0	0	1	0	0	0	0	0	0
422	338	442	NA:344	HA2:100	0.0375	0.81	0.8861	7.5	na	1.84	na	1	1	1	0	0	0	0	0	1	0	0	0	0	0	0
423	46	64	NA:52	HA1:51	0.0352	0.809	0.9375	4	na	0.98	na	1	1	1	0	0	0	0	0	1	0	0	0	0	0	0
423	429	64	NA:435	HA1:51	0.0369	0.811	0.9375	4	na	0.98	na	1	1	1	0	0	0	0	0	1	0	0	0	0	0	0
423	76	64	NA:82	HA1:51	0.0382	0.814	0.9375	4	na	0.98	na	1	1	1	0	0	0	0	0	1	0	0	0	0	0	0
424	147	261	NA:153	HA1:248	0.0354	0.81	1.1793	32.75	0.35	8.03	0.09	1	2	2	0	0	0	0	0	2	0	0	0	0	0	0
424	247	261	NA:253	HA1:248	0.0354	0.81	1.1793	32.75	0.35	8.03	0.09	1	2	2	0	0	0	0	0	2	0	0	0	0	0	0
424	362	261	NA:368	HA1:248	0.0369	0.811	1.1793	32.75	0.35	8.03	0.09	1	2	2	0	0	0	0	0	2	0	0	0	0	0	0
425	243	119	NA:249	HA1:106	0.0354	0.81	1.4545	21	17.68	5.15	4.33	1	2	2	0	0	0	0	0	1	0	0	0	0	0	1
425	202	119	NA:208	HA1:106	0.047	0.838	1.4545	21	17.68	5.15	4.33	1	2	2	0	0	0	0	0	1	0	0	0	0	0	1
426	37	8	NA:43	HA_sig_pept:11	0.0355	0.808	2.5549	21.5	13.48	5.27	3.3	2	4	3.5	0	0	0	0	0	3	0	0	0	0	0	0.5
427	340	144	NA:346	HA1:131	0.0355	0.808	2.0405	24.83	13.27	6.09	3.25	2	3	3	0	0	0	0	0	3	0	0	0	0	0	0
428	39	70	NA:45	HA1:57	0.0355	0.808	0.9761	1.5	na	0.37	na	1	1	1	0	0	0	0	0	1	0	0	0	0	0	0
428	257	70	NA:263	HA1:57	0.0365	0.809	0.9761	1.5	na	0.37	na	1	1	1	0	0	0	0	0	1	0	0	0	0	0	0
429	364	66	NA:370	HA1:53	0.0356	0.807	4.1461	24.75	17.35	6.07	4.25	3	6	6	0	0	0	0	0	5	0	0	0	0	0	1
430	381	47	NA:387	HA1:34	0.0356	0.807	0.9375	4	na	0.98	na	1	1	1	0	0	0	0	0	1	0	0	0	0	0	0
431	50	62	NA:56	HA1:49	0.0357	0.808	1.0596	40.67	34.79	9.97	8.53	2	2	2	0	0	0	0	0	2	0	0	0	0	0	0
432	149	101	NA:155	HA1:88	0.0358	0.809	0.9504	57.25	54.09	14.03	13.26	1	2	2	0	0	0	0	0	1	0	0	0	0	0	1
433	431	141	NA:437	HA1:128	0.036	0.807	1.9243	30.67	23.63	7.52	5.79	2	3	3	0	0	1	0	0	0	0	0	0	0	0	2
433	259	141	NA:265	HA1:128	0.0488	0.834	1.9243	30.67	23.63	7.52	5.79	2	3	3	0	0	1	0	0	0	0	0	0	0	0	2
434	25	302	NA:31	HA1:289	0.036	0.807	0.9225	5	na	1.23	na	1	1	1	0	0	0	0	0	1	0	0	0	0	0	0
434	192	302	NA:198	HA1:289	0.036	0.807	0.9225	5	na	1.23	na	1	1	1	0	0	0	0	0	1	0	0	0	0	0	0
435	215	212	NA:221	HA1:199	0.0361	0.806	3.1788	15.5	14.68	3.8	3.6	3	4	4	0	0	1	0	0	2	0	0	0	0	0	1
436	301	186	NA:307	HA1:173	0.0362	0.806	3.7539	39.07	7.84	9.58	1.92	2	7	7	0	0	0	0	0	1	0	0	0	0	0	6
437	333	199	NA:339	HA1:186	0.0362	0.806	2.7707	5	3.61	1.23	0.88	2	3	3	0	0	1	0	0	2	0	0	0	0	0	0
438	242	151	NA:248	HA1:138	0.0363	0.806	2.0438	26.67	22.59	6.54	5.54	3	3	3	0	0	0	0	0	2	0	0	0	0	0	1
439	17	212	NA:23	HA1:199	0.0363	0.806	2.0245	28.33	27.57	6.94	6.76	2	3	3	0	0	1	0	0	0	0	0	0	0	0	2
440	307	173	NA:313	HA1:160	0.0366	0.81	1.078	28.67	41.52	7.03	10.18	2	2	1.5	0	0	0	0	0	1.5	0	0	0	0	0	0
441	137	286	NA:143	HA1:273	0.0369	0.811	3.0434	19.75	22.56	4.84	5.53	3	4	4	0	0	0	0	0	2	0	0	0	0	0	2
442	325	439	NA:331	HA2:97	0.0372	0.809	0.824	12	na	2.94	na	1	1	1	0	0	0	0	0	1	0	0	0	0	0	0
442	394	439	NA:400	HA2:97	0.0417	0.811	0.824	12	na	2.94	na	1	1	1	0	0	0	0	0	1	0	0	0	0	0	0
443	309	58	NA:315	HA1:45	0.0375	0.81	0.9761	1.5	na	0.37	na	1	1	1	0	0	0	0	0	1	0	0	0	0	0	0
444	340	465	NA:346	HA2:123	0.038	0.812	2.0323	24.17	2.02	5.92	0.5	1	3	3	0	0	0	0	0	2	0	0	0	0	0	1
445	137	63	NA:143	HA1:50	0.038	0.812	4.7001	16.33	13.39	4	3.28	3	6	6	0	0	1	0	0	2	0	0	0	0	0	3
446	137	212	NA:143	HA1:199	0.038	0.812	3.045	19.75	22.67	4.84	5.56	3	4	4	0	0	1	0	0	1	0	0	0	0	0	2
447	325	209	NA:331	HA1:196	0.0381	0.813	1.2786	27.75	1.77	6.8	0.43	1	2	2	0	0	0	0	0	1	0	0	0	0	1	0
447	394	209	NA:400	HA1:196	0.0387	0.815	1.2786	27.75	1.77	6.8	0.43	1	2	2	0	0	0	0	0	1	0	0	0	0	1	0
448	215	199	NA:221	HA1:186	0.0385	0.816	3.1513	15	5.94	3.68	1.46	3	4	4	0	0	0	0	0	3	0	0	1	0	0	0
449	381	71	NA:387	HA1:58	0.0387	0.815	0.9005	6.5	na	1.59	na	1	1	1	0	0	0	0	0	1	0	0	0	0	0	0
450	193	538	NA:199	HA2:196	0.0387	0.815	1.6311	13.75	16.62	3.37	4.07	2	2	2	0	0	0	2	0	0	0	0	0	0	0	0
451	50	60	NA:56	HA1:47	0.0388	0.815	1.0507	40.75	14.5	9.99	3.55	1	2	2	0	0	0	0	0	2	0	0	0	0	0	0
452	46	58	NA:52	HA1:45	0.0388	0.815	2.6835	42.8	25.73	10.49	6.31	1	5	5	0	0	0	0	0	2	0	0	0	0	0	3
452	76	58	NA:82	HA1:45	0.0423	0.81	2.6835	42.8	25.73	10.49	6.31	1	5	5	0	0	0	0	0	2	0	0	0	0	0	3
453	328	257	NA:334	HA1:244	0.0391	0.818	0.9151	5.5	na	1.35	na	1	1	1	0	0	0	0	0	1	0	0	0	0	0	0
453	328	159	NA:334	HA1:146	0.0445	0.827	0.9151	5.5	na	1.35	na	1	1	1	0	0	0	0	0	1	0	0	0	0	0	0
454	166	239	NA:172	HA1:226	0.0392	0.818	4.0447	15.3	18.71	3.75	4.59	3	5	5	0	0	2	0	0	3	0	0	0	0	0	0
455	304	317	NA:310	HA1:304	0.0392	0.818	0.992	0.5	na	0.12	na	1	1	1	0	0	0	0	0	1	0	0	0	0	0	0
456	36	4	NA:42	HA_sig_pept:7	0.0393	0.817	1.4428	20.25	1.06	4.96	0.26	1	2	2	0	0	0	0	0	0	0	0	0	0	0	2
456	24	4	NA:30	HA_sig_pept:7	0.0421	0.812	1.4428	20.25	1.06	4.96	0.26	1	2	2	0	0	0	0	0	0	0	0	0	0	0	2
456	210	4	NA:216	HA_sig_pept:7	0.0449	0.83	1.4428	20.25	1.06	4.96	0.26	1	2	2	0	0	0	0	0	0	0	0	0	0	0	2
457	120	214	NA:126	HA1:201	0.0394	0.815	1.2112	63.17	36.5	15.48	8.95	1	3	3	0	0	0	0	0	3	0	0	0	0	0	0
458	364	19	NA:370	HA1:6	0.0394	0.815	0.9683	2	na	0.49	na	1	1	1	0	0	0	0	0	1	0	0	0	0	0	0
459	209	7	NA:215	HA_sig_pept:10	0.0394	0.815	1.86	4.5	0.71	1.1	0.17	1	2	2	0	0	0	0	0	2	0	0	0	0	0	0
460	12	497	NA:18	HA2:155	0.0395	0.816	1.5331	16.5	2.12	4.04	0.52	2	2	2	0	0	0	0	0	0	0	0	1	0	1	0
461	40	80	NA:46	HA1:67	0.0396	0.816	1.3224	66.5	51.98	16.3	12.74	1	3	3	0	0	0	0	0	2	0	0	0	0	0	1
462	361	105	NA:367	HA1:92	0.0396	0.816	2.9918	19.5	15.67	4.78	3.84	2	4	4	0	0	0	1	0	3	0	0	0	0	0	0
463	303	543	NA:309	HA2:201	0.0398	0.816	0.4894	2	na	0.49	na	1	1	0.5	0	0	0	0	0	0.5	0	0	0	0	0	0
464	364	47	NA:370	HA1:34	0.0398	0.816	1.703	10	2.83	2.45	0.69	2	2	2	0	0	0	0	0	1	0	0	0	0	1	0
465	261	285	NA:267	HA1:272	0.0399	0.817	0.9605	2.5	na	0.61	na	1	1	1	0	0	0	0	0	1	0	0	0	0	0	0
466	361	151	NA:367	HA1:138	0.0401	0.819	2.0623	25.67	22.08	6.29	5.41	2	3	3	0	0	0	0	0	2	0	0	0	0	0	1
467	36	212	NA:42	HA1:199	0.0402	0.82	2.1225	24.67	25.01	6.05	6.13	2	3	3	0	0	1	0	0	0	0	0	0	0	0	2
467	24	212	NA:30	HA1:199	0.0429	0.811	2.1225	24.67	25.01	6.05	6.13	2	3	3	0	0	1	0	0	0	0	0	0	0	0	2
468	147	214	NA:153	HA1:201	0.0403	0.818	1.5933	46.17	36.5	11.32	8.95	1	3	3	0	0	0	0	0	3	0	0	0	0	0	0
468	247	214	NA:253	HA1:201	0.0403	0.818	1.5933	46.17	36.5	11.32	8.95	1	3	3	0	0	0	0	0	3	0	0	0	0	0	0
468	362	214	NA:368	HA1:201	0.0406	0.811	1.5933	46.17	36.5	11.32	8.95	1	3	3	0	0	0	0	0	3	0	0	0	0	0	0
468	384	214	NA:390	HA1:201	0.0467	0.844	1.5933	46.17	36.5	11.32	8.95	1	3	3	0	0	0	0	0	3	0	0	0	0	0	0
469	325	233	NA:331	HA1:220	0.0404	0.818	2.3937	45.7	2.17	11.2	0.53	1	5	5	0	0	0	0	0	5	0	0	0	0	0	0
469	394	233	NA:400	HA1:220	0.0409	0.81	2.3937	45.7	2.17	11.2	0.53	1	5	5	0	0	0	0	0	5	0	0	0	0	0	0
470	141	538	NA:147	HA2:196	0.0405	0.816	1	0	na	0	na	1	1	1	0	0	0	0	0	1	0	0	0	0	0	0
471	34	139	NA:40	HA1:126	0.0405	0.816	0.984	1	na	0.25	na	1	1	1	0	0	0	1	0	0	0	0	0	0	0	0
472	188	226	NA:194	HA1:213	0.0406	0.811	2.2858	37	19.29	9.07	4.73	2	4	4	0	0	0	0	0	4	0	0	0	0	0	0
473	147	176	NA:153	HA1:163	0.0406	0.811	1.5516	41.17	7.29	10.09	1.79	1	3	3	0	0	0	0	0	3	0	0	0	0	0	0
473	247	176	NA:253	HA1:163	0.0406	0.811	1.5516	41.17	7.29	10.09	1.79	1	3	3	0	0	0	0	0	3	0	0	0	0	0	0
473	362	176	NA:368	HA1:163	0.0412	0.808	1.5516	41.17	7.29	10.09	1.79	1	3	3	0	0	0	0	0	3	0	0	0	0	0	0
474	325	465	NA:331	HA2:123	0.0406	0.811	1.6883	35.67	2.02	8.74	0.5	1	3	3	0	0	0	0	0	2	0	0	0	0	0	1
474	394	465	NA:400	HA2:123	0.0416	0.81	1.6883	35.67	2.02	8.74	0.5	1	3	3	0	0	0	0	0	2	0	0	0	0	0	1
475	193	155	NA:199	HA1:142	0.0407	0.81	4.8447	17.86	11.67	4.38	2.86	4	7	6.5	0.5	0	0	4	0	1	0	0	0	0	1	0
476	135	70	NA:141	HA1:57	0.0407	0.81	1.3357	50.33	5.53	12.34	1.36	1	3	3	0	0	0	0	0	2	0	0	0	0	0	1
476	296	70	NA:302	HA1:57	0.0407	0.81	1.3357	50.33	5.53	12.34	1.36	1	3	3	0	0	0	0	0	2	0	0	0	0	0	1
477	425	388	NA:431	HA2:46	0.0408	0.81	2.3047	16.83	9.57	4.13	2.35	2	3	3	0	0	2	0	0	1	0	0	0	0	0	0
478	121	105	NA:127	HA1:92	0.0408	0.81	2.759	27	27.34	6.62	6.7	2	4	4	0	1	0	0	0	2	0	0	0	0	0	1
479	328	8	NA:334	HA_sig_pept:11	0.0409	0.81	1.551	41.67	11.86	10.21	2.91	1	3	3	0	0	0	0	0	3	0	0	0	0	0	0
480	166	107	NA:172	HA1:94	0.041	0.809	1.8543	4.75	3.89	1.16	0.95	2	2	2	0	0	1	0	0	1	0	0	0	0	0	0
481	143	60	NA:149	HA1:47	0.0412	0.808	0.9851	44.75	14.5	10.97	3.55	1	2	2	0	0	0	0	0	2	0	0	0	0	0	0
482	375	304	NA:381	HA1:291	0.0414	0.811	1.4513	20.25	9.55	4.96	2.34	2	2	2	0	0	0	0	0	1	0	0	1	0	0	0
483	301	155	NA:307	HA1:142	0.0416	0.81	4.1086	41.06	41.5	10.06	10.17	5	7	7	0	1	1	0	0	1.5	0	0	0	0	1	2.5
484	210	158	NA:216	HA1:145	0.0416	0.81	4.2919	8.5	6.47	2.08	1.59	3	5	5	0	0	1.5	0	0	1.5	0	0	0	0	1	1
485	120	176	NA:126	HA1:163	0.0418	0.811	1.1795	58.17	7.29	14.26	1.79	1	3	3	0	0	0	0	0	3	0	0	0	0	0	0
486	340	233	NA:346	HA1:220	0.0421	0.812	2.8815	34.2	2.17	8.38	0.53	1	5	5	0	0	0	0	0	5	0	0	0	0	0	0
487	261	474	NA:267	HA2:132	0.0421	0.812	0.9605	2.5	na	0.61	na	1	1	1	0	0	0	0	0	1	0	0	0	0	0	0
488	37	58	NA:43	HA1:45	0.0421	0.812	2.931	39.1	31.44	9.58	7.71	2	5	5	0	0	0	0	0	3	0	0	0	0	0	2
489	135	95	NA:141	HA1:82	0.0422	0.81	0.7788	15.5	na	3.8	na	1	1	1	0	0	0	0	0	1	0	0	0	0	0	0
489	296	95	NA:302	HA1:82	0.0422	0.81	0.7788	15.5	na	3.8	na	1	1	1	0	0	0	0	0	1	0	0	0	0	0	0
489	135	312	NA:141	HA1:299	0.0462	0.842	0.7788	15.5	na	3.8	na	1	1	1	0	0	0	0	0	1	0	0	0	0	0	0
489	296	312	NA:302	HA1:299	0.0462	0.842	0.7788	15.5	na	3.8	na	1	1	1	0	0	0	0	0	1	0	0	0	0	0	0
490	209	171	NA:215	HA1:158	0.0422	0.81	4.6359	4.7	1.35	1.15	0.33	1	5	5	0	0	0	0	0	5	0	0	0	0	0	0
491	340	398	NA:346	HA2:56	0.0422	0.81	0.93	4.5	na	1.1	na	1	1	1	0	0	0	0	0	1	0	0	0	0	0	0
492	143	203	NA:149	HA1:190	0.0423	0.81	0.6628	25.5	na	6.25	na	1	1	1	0	0	0	0	0	1	0	0	0	0	0	0
493	309	19	NA:315	HA1:6	0.0425	0.81	0.492	1.5	na	0.37	na	1	1	0.5	0	0	0	0	0	0.5	0	0	0	0	0	0
494	338	135	NA:344	HA1:122	0.0425	0.81	2.6629	8.5	4.24	2.08	1.04	3	3	3	0	0	0	0	0	3	0	0	0	0	0	0
495	147	13	NA:153	HA_sig_pept:16	0.0427	0.811	0.8649	9	na	2.21	na	1	1	1	0	0	0	0	0	1	0	0	0	0	0	0
495	247	13	NA:253	HA_sig_pept:16	0.0427	0.811	0.8649	9	na	2.21	na	1	1	1	0	0	0	0	0	1	0	0	0	0	0	0
495	362	13	NA:368	HA_sig_pept:16	0.0427	0.811	0.8649	9	na	2.21	na	1	1	1	0	0	0	0	0	1	0	0	0	0	0	0
495	384	13	NA:390	HA_sig_pept:16	0.0492	0.834	0.8649	9	na	2.21	na	1	1	1	0	0	0	0	0	1	0	0	0	0	0	0
496	242	116	NA:248	HA1:103	0.0429	0.811	1.4782	18.75	1.06	4.6	0.26	1	2	2	0	0	0	0	0	0	0	0	0	0	0	2
497	361	439	NA:367	HA2:97	0.043	0.812	0.9225	5	na	1.23	na	1	1	1	0	0	0	0	0	1	0	0	0	0	0	0
498	362	255	NA:368	HA1:242	0.0432	0.814	1.8078	39.62	56.37	9.71	13.82	2	3	3	0	0	0	0	0	2	0	0	0	0	0	1
499	17	4	NA:23	HA_sig_pept:7	0.0434	0.814	1.3203	25.75	1.06	6.31	0.26	1	2	2	0	0	0	0	0	0	0	0	0	0	0	2
500	40	151	NA:46	HA1:138	0.0438	0.821	1.3032	58	34.75	14.22	8.52	1	3	3	0	0	0	0	0	2	0	0	0	0	0	1
501	395	101	NA:401	HA1:88	0.0439	0.82	1.2291	42	55.86	10.29	13.69	2	2	2	0	0	0	0	0	1	0	0	0	0	0	1
502	14	91	NA:20	HA1:78	0.044	0.821	1.5855	61	69.37	14.95	17	2	4	2.5	0	1	0	0	0	1	0	0	0	0	0	0.5
503	144	71	NA:150	HA1:58	0.0441	0.822	0.8579	9.5	na	2.33	na	1	1	1	0	0	0	0	0	1	0	0	0	0	0	0
503	366	71	NA:372	HA1:58	0.0468	0.841	0.8579	9.5	na	2.33	na	1	1	1	0	0	0	0	0	1	0	0	0	0	0	0
503	304	71	NA:310	HA1:58	0.0488	0.834	0.8579	9.5	na	2.33	na	1	1	1	0	0	0	0	0	1	0	0	0	0	0	0
504	379	170	NA:385	HA1:157	0.0442	0.823	3.9039	28.08	13.88	6.88	3.4	2	6	6	0	0	0	0	0	1	0	0	0	0	0	5
505	326	172	NA:332	HA1:159	0.0446	0.827	1.8834	3.75	2.47	0.92	0.61	2	2	2	0	0	1	0	0	1	0	0	0	0	0	0
506	243	155	NA:249	HA1:142	0.0446	0.827	3.5431	34.08	14.38	8.35	3.52	1	6	6	0	0	0	0	0	1	0	0	0	0	1	4
507	375	199	NA:381	HA1:186	0.0451	0.832	2.2723	17.33	4.51	4.25	1.11	2	3	3	0	0	0	0	0	2	0	0	1	0	0	0
508	425	95	NA:431	HA1:82	0.0457	0.839	0.9528	3	na	0.74	na	1	1	1	0	0	0	0	0	1	0	0	0	0	0	0
508	425	312	NA:431	HA1:299	0.048	0.834	0.9528	3	na	0.74	na	1	1	1	0	0	0	0	0	1	0	0	0	0	0	0
509	333	239	NA:339	HA1:226	0.0458	0.84	5.1555	19.29	6.77	4.73	1.66	1	7	7	0	0	0	0	0	3	0	0	0	0	1	3
510	243	274	NA:249	HA1:261	0.0459	0.839	1.4152	27.25	38.54	6.68	9.45	2	2	2	0	0	0	0	0	1	0	0	0	0	0	1
511	50	209	NA:56	HA1:196	0.0461	0.842	1.012	42.25	1.77	10.36	0.43	1	2	2	0	0	0	0	0	1	0	0	0	0	1	0
512	20	170	NA:26	HA1:157	0.0463	0.841	0.9761	1.5	na	0.37	na	1	1	1	0	0	0	0	0	1	0	0	0	0	0	0
513	426	155	NA:432	HA1:142	0.0466	0.843	4.0269	14.1	10.27	3.46	2.52	3	5	5	0	1	4	0	0	0	0	0	0	0	0	0
514	149	214	NA:155	HA1:201	0.0468	0.841	1.1849	35.25	26.52	8.64	6.5	1	2	2	0	0	0	0	0	2	0	0	0	0	0	0
515	325	286	NA:331	HA1:273	0.0468	0.841	2.0127	43.5	12.75	10.66	3.13	1	4	4	0	0	0	0	0	2	0	0	0	0	0	2
515	394	286	NA:400	HA1:273	0.0469	0.838	2.0127	43.5	12.75	10.66	3.13	1	4	4	0	0	0	0	0	2	0	0	0	0	0	2
516	397	199	NA:403	HA1:186	0.0468	0.841	0.9683	2	na	0.49	na	1	1	1	0	0	1	0	0	0	0	0	0	0	0	0
517	210	212	NA:216	HA1:199	0.0469	0.838	2.1277	19	23.36	4.66	5.73	3	3	3	0	0	0.5	0	0	0.5	0	0	0	0	0	2
518	326	139	NA:332	HA1:126	0.0469	0.838	0.984	1	na	0.25	na	1	1	1	0	0	1	0	0	0	0	0	0	0	0	0
519	242	535	NA:248	HA2:193	0.0469	0.838	1.4962	18	1.41	4.41	0.35	1	2	2	0	0	0	0	0	0	0	0	0	0	1	1
520	143	209	NA:149	HA1:196	0.047	0.838	0.9487	46.25	1.77	11.34	0.43	1	2	2	0	0	0	0	0	1	0	0	0	0	1	0
521	214	21	NA:220	HA1:8	0.0471	0.834	0.742	18.5	na	4.53	na	1	1	1	0	0	0	0	0	1	0	0	0	0	0	0
521	284	21	NA:290	HA1:8	0.0471	0.834	0.742	18.5	na	4.53	na	1	1	1	0	0	0	0	0	1	0	0	0	0	0	0
521	322	21	NA:328	HA1:8	0.0471	0.834	0.742	18.5	na	4.53	na	1	1	1	0	0	0	0	0	1	0	0	0	0	0	0
522	307	21	NA:313	HA1:8	0.0471	0.834	0.8374	11	na	2.7	na	1	1	1	0	0	0	0	0	1	0	0	0	0	0	0
523	46	116	NA:52	HA1:103	0.0471	0.834	1.3858	22.75	1.06	5.58	0.26	1	2	2	0	0	0	0	0	0	0	0	0	0	0	2
524	340	286	NA:346	HA1:273	0.0472	0.83	2.4229	32	12.75	7.84	3.13	1	4	4	0	0	0	0	0	2	0	0	0	0	0	2
525	431	153	NA:437	HA1:140	0.0472	0.83	2.9001	21.38	15.38	5.24	3.77	2	4	4	0	0	1	0	0	2	0	0	0	0	0	1
526	215	497	NA:221	HA2:155	0.0472	0.83	1.7612	8.25	9.55	2.02	2.34	2	2	2	0	1	0	0	0	0	0	0	1	0	0	0
527	144	47	NA:150	HA1:34	0.0472	0.83	0.8932	7	na	1.72	na	1	1	1	0	0	0	0	0	1	0	0	0	0	0	0
528	144	109	NA:150	HA1:96	0.0472	0.83	0.9005	6.5	na	1.59	na	1	1	1	0	0	0	0	0	1	0	0	0	0	0	0
529	364	214	NA:370	HA1:201	0.0474	0.833	2.3516	18.12	19.14	4.44	4.69	3	3	3	0	0	0	0	0	3	0	0	0	0	0	0
530	243	465	NA:249	HA2:123	0.0477	0.835	1.8019	6.5	2.83	1.59	0.69	1	2	2	0	0	0	0	0	2	0	0	0	0	0	0
531	426	538	NA:432	HA2:196	0.0477	0.835	1.6049	15	18.38	3.68	4.5	2	2	2	0	0	2	0	0	0	0	0	0	0	0	0
532	214	116	NA:220	HA1:103	0.0477	0.835	0.9048	54	45.47	13.24	11.14	2	2	2	0	0	0	0	0	0.5	0	0	0	0	0	1.5
533	50	465	NA:56	HA2:123	0.0478	0.836	1.3362	50.17	2.02	12.3	0.5	1	3	3	0	0	0	0	0	2	0	0	0	0	0	1
534	188	170	NA:194	HA1:157	0.048	0.834	2.852	28.75	40.51	7.05	9.93	2	4	4	0	0	0	0	0	4	0	0	0	0	0	0
535	121	304	NA:127	HA1:291	0.048	0.834	1.4513	20.25	9.55	4.96	2.34	2	2	2	0	0	0	0	0	1	0	0	1	0	0	0
536	243	399	NA:249	HA2:57	0.048	0.834	0.8789	8	na	1.96	na	1	1	1	0	0	0	0	0	1	0	0	0	0	0	0
537	214	336	NA:220	HA1:323	0.0482	0.833	0.742	18.5	na	4.53	na	1	1	1	0	0	0	0	0	1	0	0	0	0	0	0
537	284	336	NA:290	HA1:323	0.0482	0.833	0.742	18.5	na	4.53	na	1	1	1	0	0	0	0	0	1	0	0	0	0	0	0
537	322	336	NA:328	HA1:323	0.0482	0.833	0.742	18.5	na	4.53	na	1	1	1	0	0	0	0	0	1	0	0	0	0	0	0
538	307	336	NA:313	HA1:323	0.0482	0.833	0.8374	11	na	2.7	na	1	1	1	0	0	0	0	0	1	0	0	0	0	0	0
539	46	288	NA:52	HA1:275	0.0482	0.833	3.5932	22.1	16.15	5.42	3.96	1	5	5	0	0	0	0	0	5	0	0	0	0	0	0
540	363	107	NA:369	HA1:94	0.0483	0.834	2.041	26.17	20.26	6.41	4.97	3	3	3	0	0	0	1	0	1	0	0	0	0	0	1
541	191	176	NA:197	HA1:163	0.0484	0.834	2.4109	14.83	15.83	3.63	3.88	2	3	3	0	0	0	0	0	3	0	0	0	0	0	0
542	63	214	NA:69	HA1:201	0.0486	0.836	1.3129	58.17	36.5	14.26	8.95	1	3	3	0	0	0	0	0	3	0	0	0	0	0	0
542	302	214	NA:308	HA1:201	0.0486	0.836	1.3129	58.17	36.5	14.26	8.95	1	3	3	0	0	0	0	0	3	0	0	0	0	0	0
543	384	232	NA:390	HA1:219	0.0488	0.834	1.7987	47.9	30.78	11.74	7.54	2	4	4	0	0	0	0	0	4	0	0	0	0	0	0
544	380	153	NA:386	HA1:140	0.0488	0.834	0.984	1	na	0.25	na	1	1	1	0	0	0	0	0	1	0	0	0	0	0	0
545	375	239	NA:381	HA1:226	0.0489	0.833	4.1803	32.29	6.77	7.91	1.66	1	7	7	0	0	0	0	0	3	0	0	0	0	1	3
546	25	135	NA:31	HA1:122	0.049	0.833	0.9375	4	na	0.98	na	1	1	1	0	0	0	0	0	1	0	0	0	0	0	0
546	192	135	NA:198	HA1:122	0.049	0.833	0.9375	4	na	0.98	na	1	1	1	0	0	0	0	0	1	0	0	0	0	0	0
547	87	543	NA:93	HA2:201	0.0492	0.834	3.5699	31.1	47.28	7.62	11.59	4	5	5	0	0	2	0	0	2	0	0	0	0	0	1
548	137	465	NA:143	HA2:123	0.0494	0.837	2.3804	18.17	28.07	4.45	6.88	2	3	3	0	0	0	0	0	2	0	0	0	0	0	1
549	243	125	NA:249	HA1:112	0.0495	0.837	2.5135	43.8	13.23	10.74	3.24	1	5	5	0	0	0	0	0	0	0	0	0	0	0	5
550	147	177	NA:153	HA1:164	0.0496	0.836	0.851	10	na	2.45	na	1	1	1	0	0	0	0	0	1	0	0	0	0	0	0
550	247	177	NA:253	HA1:164	0.0496	0.836	0.851	10	na	2.45	na	1	1	1	0	0	0	0	0	1	0	0	0	0	0	0
550	362	177	NA:368	HA1:164	0.0496	0.836	0.851	10	na	2.45	na	1	1	1	0	0	0	0	0	1	0	0	0	0	0	0
551	46	398	NA:52	HA2:56	0.0497	0.837	0.9151	5.5	na	1.35	na	1	1	1	0	0	0	0	0	1	0	0	0	0	0	0

## Sheet: (H3,N2)
Phylogenetic group	Leading (H3)	Trailing (N2)	Leading site annotation	Trailing site annotation	P-value	Q - value	Epistatic satistics	mean time btw consec muts (in syn muts)	std in time btw consec muts (in syn muts)	mean time btw consec muts (in years)	std in time btw consec muts (in years)	# of leading muts at background site	# of trailing muts at foreground site	Number of consec. muts	S-RR	S-VR	S-VI	S-RI	S-IR	S-II	D-RR	D-VR	D-VI	D-RI	D-IR	D-II
1	15	395	HA1:2	NA:401	0	0.133	3.4369	7.62	2.29	2.7	0.81	2	4	4	0	0	0	0	0	4	0	0	0	0	0	0
2	173	395	HA1:160	NA:401	0	0.133	2.9712	15.12	5.76	5.36	2.04	1	4	4	0	0	0	0	0	4	0	0	0	0	0	0
2	360	395	HA2:18	NA:401	0.0155	0.589	2.9712	15.12	5.76	5.36	2.04	1	4	4	0	0	0	0	0	4	0	0	0	0	0	0
3	156	395	HA1:143	NA:401	0	0.133	3.1549	12.12	5.76	4.3	2.04	1	4	4	0	0	0	0	0	4	0	0	0	0	0	0
3	230	395	HA1:217	NA:401	0.001	0.208	3.1549	12.12	5.76	4.3	2.04	1	4	4	0	0	0	0	0	4	0	0	0	0	0	0
4	172	366	HA1:159	NA:372	0	0.133	5.5144	4.25	1.92	1.51	0.68	1	6	6	0	0	6	0	0	0	0	0	0	0	0	0
4	240	366	HA1:227	NA:372	0	0.133	5.5144	4.25	1.92	1.51	0.68	1	6	6	0	0	6	0	0	0	0	0	0	0	0	0
4	202	366	HA1:189	NA:372	0.0016	0.199	5.5144	4.25	1.92	1.51	0.68	1	6	6	0	0	6	0	0	0	0	0	0	0	0	0
5	239	366	HA1:226	NA:372	0	0.133	5.7394	2.25	1.92	0.8	0.68	1	6	6	0	0	0	0	0	6	0	0	0	0	0	0
6	159	149	HA1:146	NA:155	0.0001	0.136	1.7074	8	4.24	2.84	1.5	1	2	2	0	0	0	0	0	2	0	0	0	0	0	0
6	257	149	HA1:244	NA:155	0.0001	0.136	1.7074	8	4.24	2.84	1.5	1	2	2	0	0	0	0	0	2	0	0	0	0	0	0
6	66	149	HA1:53	NA:155	0.0004	0.187	1.7074	8	4.24	2.84	1.5	1	2	2	0	0	0	0	0	2	0	0	0	0	0	0
6	67	149	HA1:54	NA:155	0.0006	0.202	1.7074	8	4.24	2.84	1.5	1	2	2	0	0	0	0	0	2	0	0	0	0	0	0
6	273	149	HA1:260	NA:155	0.0012	0.188	1.7074	8	4.24	2.84	1.5	1	2	2	0	0	0	0	0	2	0	0	0	0	0	0
6	15	149	HA1:2	NA:155	0.0018	0.214	1.7074	8	4.24	2.84	1.5	1	2	2	0	0	0	0	0	2	0	0	0	0	0	0
6	150	149	HA1:137	NA:155	0.0062	0.422	1.7074	8	4.24	2.84	1.5	1	2	2	0	0	0	0	0	2	0	0	0	0	0	0
6	75	149	HA1:62	NA:155	0.0278	0.73	1.7074	8	4.24	2.84	1.5	1	2	2	0	0	0	0	0	2	0	0	0	0	0	0
6	171	149	HA1:158	NA:155	0.0402	0.786	1.7074	8	4.24	2.84	1.5	1	2	2	0	0	0	0	0	2	0	0	0	0	0	0
7	261	395	HA1:248	NA:401	0.0001	0.136	2.9252	8.12	4.77	2.88	1.69	2	4	3.5	0	0	0	0	0	3.5	0	0	0	0	0	0
8	158	366	HA1:145	NA:372	0.0001	0.136	5.7394	2.25	1.92	0.8	0.68	1	6	6	0	0	0	0	0	6	0	0	0	0	0	0
9	374	366	HA2:32	NA:372	0.0001	0.136	5.7394	2.25	1.92	0.8	0.68	1	6	6	0	0	0	0	0	6	0	0	0	0	0	0
10	210	395	HA1:197	NA:401	0.0002	0.164	3.9337	12.2	4.99	4.32	1.77	2	5	5	0	0	0	0	0	4	0	0	0	0	0	1
10	185	395	HA1:172	NA:401	0.0057	0.412	3.9337	12.2	4.99	4.32	1.77	2	5	5	0	0	0	0	0	4	0	0	0	0	0	1
11	240	329	HA1:227	NA:335	0.0002	0.164	5.3155	6.17	3.66	2.19	1.3	2	6	6	0	0	5	0	0	1	0	0	0	0	0	0
12	199	366	HA1:186	NA:372	0.0002	0.164	4.94	9.75	1.92	3.46	0.68	1	6	6	0	0	0	0	0	0	0	0	0	0	0	6
12	215	366	HA1:202	NA:372	0.001	0.208	4.94	9.75	1.92	3.46	0.68	1	6	6	0	0	0	0	0	0	0	0	0	0	0	6
12	235	366	HA1:222	NA:372	0.0011	0.195	4.94	9.75	1.92	3.46	0.68	1	6	6	0	0	0	0	0	0	0	0	0	0	0	6
12	96	366	HA1:83	NA:372	0.0079	0.449	4.94	9.75	1.92	3.46	0.68	1	6	6	0	0	0	0	0	0	0	0	0	0	0	6
13	16	214	HA1:3	NA:220	0.0003	0.172	1.9033	2.5	2.12	0.89	0.75	2	2	2	0	0	0	0	0	2	0	0	0	0	0	0
14	159	395	HA1:146	NA:401	0.0003	0.172	2.7155	19.62	5.76	6.95	2.04	1	4	4	0	0	0	0	0	4	0	0	0	0	0	0
14	257	395	HA1:244	NA:401	0.0003	0.172	2.7155	19.62	5.76	6.95	2.04	1	4	4	0	0	0	0	0	4	0	0	0	0	0	0
14	67	395	HA1:54	NA:401	0.0006	0.202	2.7155	19.62	5.76	6.95	2.04	1	4	4	0	0	0	0	0	4	0	0	0	0	0	0
14	273	395	HA1:260	NA:401	0.0006	0.202	2.7155	19.62	5.76	6.95	2.04	1	4	4	0	0	0	0	0	4	0	0	0	0	0	0
14	66	395	HA1:53	NA:401	0.0007	0.209	2.7155	19.62	5.76	6.95	2.04	1	4	4	0	0	0	0	0	4	0	0	0	0	0	0
15	289	333	HA1:276	NA:339	0.0003	0.172	3.6784	4.25	2.84	1.51	1.01	3	4	4	0	0	0	1	0	3	0	0	0	0	0	0
16	205	426	HA1:192	NA:432	0.0004	0.187	2.5347	8.67	6.03	3.07	2.14	2	3	3	0	0	1	0	0	2	0	0	0	0	0	0
17	175	424	HA1:162	NA:430	0.0004	0.187	1.4116	3.33	1.44	1.18	0.51	2	2	1.5	0.5	0.5	0	0.5	0	0	0	0	0	0	0	0
17	175	396	HA1:162	NA:402	0.0028	0.287	1.4116	3.33	1.44	1.18	0.51	2	2	1.5	0.5	0.5	0	0.5	0	0	0	0	0	0	0	0
18	528	38	HA2:186	NA:44	0.0005	0.199	1.9901	0.25	0.35	0.09	0.12	1	2	2	0	0	0	0	0	2	0	0	0	0	0	0
19	135	121	HA1:122	NA:127	0.0005	0.199	3.3364	24.6	24.24	8.72	8.59	2	5	5	0	0	0	0	0	5	0	0	0	0	0	0
20	169	257	HA1:156	NA:263	0.0005	0.199	4.5453	4.8	2.02	1.7	0.72	4	5	5	0	1	1	1	0	0	0	0	0	0	0	2
21	388	141	HA2:46	NA:147	0.0006	0.202	5.1312	8.58	10.09	3.04	3.58	2	6	6	0	0	0	0	0	4	0	0	0	0	1	1
22	139	44	HA1:126	NA:50	0.0007	0.209	1.9512	1.25	1.77	0.44	0.63	2	2	2	0	0	0	0	0	2	0	0	0	0	0	0
23	202	332	HA1:189	NA:338	0.0007	0.209	4.7407	2.7	2.17	0.96	0.77	4	5	5	0	0	2	0	0	3	0	0	0	0	0	0
24	344	322	HA2:2	NA:328	0.0008	0.203	1.8743	3.25	1.06	1.15	0.38	1	2	2	0	0	0	0	0	2	0	0	0	0	0	0
25	76	322	HA1:63	NA:328	0.0008	0.203	1.8743	3.25	1.06	1.15	0.38	1	2	2	0	0	0	0	0	2	0	0	0	0	0	0
25	206	322	HA1:193	NA:328	0.0277	0.729	1.8743	3.25	1.06	1.15	0.38	1	2	2	0	0	0	0	0	2	0	0	0	0	0	0
26	13	322	HA_sig_pept:16	NA:328	0.0008	0.203	1.8743	3.25	1.06	1.15	0.38	1	2	2	0	0	0	0	0	2	0	0	0	0	0	0
26	230	322	HA1:217	NA:328	0.0011	0.195	1.8743	3.25	1.06	1.15	0.38	1	2	2	0	0	0	0	0	2	0	0	0	0	0	0
26	291	322	HA1:278	NA:328	0.0039	0.328	1.8743	3.25	1.06	1.15	0.38	1	2	2	0	0	0	0	0	2	0	0	0	0	0	0
27	170	333	HA1:157	NA:339	0.0008	0.203	3.2971	9.88	5.28	3.5	1.87	1	4	4	0	0	0	0	0	3	0	0	0	0	0	1
27	463	333	HA2:121	NA:339	0.0149	0.579	3.2971	9.88	5.28	3.5	1.87	1	4	4	0	0	0	0	0	3	0	0	0	0	0	1
28	543	366	HA2:201	NA:372	0.0008	0.203	5.0133	8.64	3.41	3.06	1.21	2	6	6	0	0	0	0	0	0.5	0	0	0	0	0	5.5
29	172	329	HA1:159	NA:335	0.0009	0.219	5.2868	6.42	3.31	2.28	1.17	2	6	6	0	0	5	0	0	1	0	0	0	0	0	0
30	344	121	HA2:2	NA:127	0.001	0.208	2.7919	33.6	23.32	11.91	8.26	1	5	5	0	0	0	0	0	5	0	0	0	0	0	0
31	76	121	HA1:63	NA:127	0.001	0.208	2.7919	33.6	23.32	11.91	8.26	1	5	5	0	0	0	0	0	5	0	0	0	0	0	0
32	13	121	HA_sig_pept:16	NA:127	0.001	0.208	2.7919	33.6	23.32	11.91	8.26	1	5	5	0	0	0	0	0	5	0	0	0	0	0	0
33	88	366	HA1:75	NA:372	0.001	0.208	5.0904	8.25	1.92	2.92	0.68	1	6	6	0	0	0	0	0	0	0	0	0	0	0	6
33	38	366	HA1:25	NA:372	0.0011	0.195	5.0904	8.25	1.92	2.92	0.68	1	6	6	0	0	0	0	0	0	0	0	0	0	0	6
33	144	366	HA1:131	NA:372	0.002	0.214	5.0904	8.25	1.92	2.92	0.68	1	6	6	0	0	0	0	0	0	0	0	0	0	0	6
33	168	366	HA1:155	NA:372	0.0049	0.389	5.0904	8.25	1.92	2.92	0.68	1	6	6	0	0	0	0	0	0	0	0	0	0	0	6
33	169	366	HA1:156	NA:372	0.0225	0.684	5.0904	8.25	1.92	2.92	0.68	1	6	6	0	0	0	0	0	0	0	0	0	0	0	6
34	397	325	HA2:55	NA:331	0.0011	0.195	1.6751	9.5	11.31	3.37	4.01	2	2	2	0	0	0	1	0	1	0	0	0	0	0	0
34	397	429	HA2:55	NA:435	0.0111	0.531	1.6751	9.5	11.31	3.37	4.01	2	2	2	0	0	0	1	0	1	0	0	0	0	0	0
35	275	333	HA1:262	NA:339	0.0011	0.195	3.2699	10.5	7.45	3.72	2.64	2	4	4	0	0	0	0	0	3	0	0	0	0	0	1
36	63	24	HA1:50	NA:30	0.0011	0.195	2.9219	1.33	1.44	0.47	0.51	2	3	3	0	0	0	0	0	3	0	0	0	0	0	0
37	70	426	HA1:57	NA:432	0.0011	0.195	2.4527	10.33	6.33	3.66	2.24	2	3	3	0	0	1	0	0	2	0	0	0	0	0	0
37	150	426	HA1:137	NA:432	0.0028	0.287	2.4527	10.33	6.33	3.66	2.24	2	3	3	0	0	1	0	0	2	0	0	0	0	0	0
37	185	426	HA1:172	NA:432	0.016	0.603	2.4527	10.33	6.33	3.66	2.24	2	3	3	0	0	1	0	0	2	0	0	0	0	0	0
38	96	44	HA1:83	NA:50	0.0012	0.188	1.912	2.25	0.35	0.8	0.12	2	2	2	0	0	1	0	0	1	0	0	0	0	0	0
39	320	395	HA1:307	NA:401	0.0012	0.188	2.4318	10.5	0.5	3.72	0.18	1	3	3	0	0	0	0	0	3	0	0	0	0	0	0
39	466	395	HA2:124	NA:401	0.0023	0.234	2.4318	10.5	0.5	3.72	0.18	1	3	3	0	0	0	0	0	3	0	0	0	0	0	0
39	226	395	HA1:213	NA:401	0.0037	0.326	2.4318	10.5	0.5	3.72	0.18	1	3	3	0	0	0	0	0	3	0	0	0	0	0	0
40	148	333	HA1:135	NA:339	0.0012	0.188	3.4229	8	5.21	2.84	1.85	2	4	4	0	0	0	0	0	3	0	0	0	0	0	1
41	399	366	HA2:57	NA:372	0.0012	0.188	4.6523	12.75	1.92	4.52	0.68	1	6	6	0	0	0	0	0	0	0	0	0	0	0	6
42	238	366	HA1:225	NA:372	0.0012	0.188	5.3839	5.75	6.44	2.04	2.28	2	6	6	0	0	0	0	0	4	0	0	0	0	0	2
43	360	76	HA2:18	NA:82	0.0013	0.189	3.1771	11.6	14.65	4.11	5.19	4	4	4	0	0	1	0	0	3	0	0	0	0	0	0
44	238	329	HA1:225	NA:335	0.0013	0.189	5.309	6.25	4.01	2.21	1.42	2	6	6	0	0	0	0	0	6	0	0	0	0	0	0
45	38	329	HA1:25	NA:335	0.0013	0.189	4.8717	10.5	3.21	3.72	1.14	1	6	6	0	0	0	0	0	1	0	0	0	0	0	5
45	88	329	HA1:75	NA:335	0.0013	0.189	4.8717	10.5	3.21	3.72	1.14	1	6	6	0	0	0	0	0	1	0	0	0	0	0	5
45	144	329	HA1:131	NA:335	0.0087	0.471	4.8717	10.5	3.21	3.72	1.14	1	6	6	0	0	0	0	0	1	0	0	0	0	0	5
45	168	329	HA1:155	NA:335	0.023	0.69	4.8717	10.5	3.21	3.72	1.14	1	6	6	0	0	0	0	0	1	0	0	0	0	0	5
46	399	329	HA2:57	NA:335	0.0014	0.191	4.4524	15	3.21	5.32	1.14	1	6	6	0	0	0	0	0	1	0	0	0	0	0	5
47	215	329	HA1:202	NA:335	0.0014	0.191	4.7277	12	3.21	4.25	1.14	1	6	6	0	0	0	0	0	1	0	0	0	0	0	5
47	543	329	HA2:201	NA:335	0.0014	0.191	4.7277	12	3.21	4.25	1.14	1	6	6	0	0	0	0	0	1	0	0	0	0	0	5
47	235	329	HA1:222	NA:335	0.0019	0.217	4.7277	12	3.21	4.25	1.14	1	6	6	0	0	0	0	0	1	0	0	0	0	0	5
47	199	329	HA1:186	NA:335	0.0044	0.353	4.7277	12	3.21	4.25	1.14	1	6	6	0	0	0	0	0	1	0	0	0	0	0	5
47	96	329	HA1:83	NA:335	0.0303	0.739	4.7277	12	3.21	4.25	1.14	1	6	6	0	0	0	0	0	1	0	0	0	0	0	5
48	239	329	HA1:226	NA:335	0.0014	0.191	5.4928	4.5	3.21	1.59	1.14	2	6	6	0	0	0	0	0	6	0	0	0	0	0	0
49	158	329	HA1:145	NA:335	0.0015	0.198	5.4928	4.5	3.21	1.59	1.14	2	6	6	0	0	0	0	0	6	0	0	0	0	0	0
50	153	141	HA1:140	NA:147	0.0015	0.198	3.8826	1.5	1.15	0.53	0.41	1	4	4	0	0	0	0	0	3	0	0	0	0	1	0
51	535	439	HA2:193	NA:445	0.0015	0.198	0.99	0.5	na	0.18	na	1	1	1	0	0	0	0	0	1	0	0	0	0	0	0
52	146	395	HA1:133	NA:401	0.0016	0.199	4.0967	10.3	6.45	3.65	2.29	2	5	5	0	0	0	1	0	4	0	0	0	0	0	0
53	203	333	HA1:190	NA:339	0.0016	0.199	2.6994	19.88	5.28	7.05	1.87	1	4	4	0	0	0	0	0	3	0	0	0	0	0	1
54	463	141	HA2:121	NA:147	0.0016	0.199	5.0575	9.42	10.86	3.34	3.85	2	6	6	0	0	0	0	0	4	0	0	0	0	1	1
55	105	261	HA1:92	NA:267	0.0017	0.208	3.8637	1.75	1.5	0.62	0.53	2	4	4	0	0	0	2	0	2	0	0	0	0	0	0
56	63	329	HA1:50	NA:335	0.0017	0.208	5.3852	5.67	5.64	2.01	2	2	6	6	0	0	0	0	0	5	0	0	0	0	0	1
57	220	322	HA1:207	NA:328	0.0018	0.214	1.8009	5.25	1.06	1.86	0.38	1	2	2	0	0	0	0	0	2	0	0	0	0	0	0
57	135	322	HA1:122	NA:328	0.0034	0.321	1.8009	5.25	1.06	1.86	0.38	1	2	2	0	0	0	0	0	2	0	0	0	0	0	0
57	168	322	HA1:155	NA:328	0.0322	0.749	1.8009	5.25	1.06	1.86	0.38	1	2	2	0	0	0	0	0	2	0	0	0	0	0	0
58	20	100	HA1:7	NA:106	0.0018	0.214	0.4901	1.5	na	0.53	na	1	1	0.5	0	0	0	0	0	0.5	0	0	0	0	0	0
59	12	149	HA_sig_pept:15	NA:155	0.0019	0.217	1.5761	12	4.24	4.25	1.5	1	2	2	0	0	0	0	0	2	0	0	0	0	0	0
60	12	395	HA_sig_pept:15	NA:401	0.0019	0.217	2.5067	23.62	5.76	8.37	2.04	1	4	4	0	0	0	0	0	4	0	0	0	0	0	0
61	46	261	HA1:33	NA:267	0.0019	0.217	1.9802	0.5	0.71	0.18	0.25	1	2	2	0	0	0	0	0	2	0	0	0	0	0	0
61	284	261	HA1:271	NA:267	0.0019	0.217	1.9802	0.5	0.71	0.18	0.25	1	2	2	0	0	0	0	0	2	0	0	0	0	0	0
61	18	261	HA1:5	NA:267	0.0024	0.247	1.9802	0.5	0.71	0.18	0.25	1	2	2	0	0	0	0	0	2	0	0	0	0	0	0
62	554	322	HA2:212	NA:328	0.002	0.214	1.6624	9.25	1.06	3.28	0.38	1	2	2	0	0	0	0	0	2	0	0	0	0	0	0
62	255	322	HA1:242	NA:328	0.0022	0.238	1.6624	9.25	1.06	3.28	0.38	1	2	2	0	0	0	0	0	2	0	0	0	0	0	0
62	11	322	HA_sig_pept:14	NA:328	0.0023	0.234	1.6624	9.25	1.06	3.28	0.38	1	2	2	0	0	0	0	0	2	0	0	0	0	0	0
62	91	322	HA1:78	NA:328	0.0023	0.234	1.6624	9.25	1.06	3.28	0.38	1	2	2	0	0	0	0	0	2	0	0	0	0	0	0
62	492	322	HA2:150	NA:328	0.0025	0.257	1.6624	9.25	1.06	3.28	0.38	1	2	2	0	0	0	0	0	2	0	0	0	0	0	0
62	288	322	HA1:275	NA:328	0.0163	0.605	1.6624	9.25	1.06	3.28	0.38	1	2	2	0	0	0	0	0	2	0	0	0	0	0	0
63	230	121	HA1:217	NA:127	0.002	0.214	3.268	24.4	19.78	8.65	7.01	2	5	5	0	0	0	0	0	5	0	0	0	0	0	0
64	344	395	HA2:2	NA:401	0.002	0.214	2.5067	23.62	5.76	8.37	2.04	1	4	4	0	0	0	0	0	4	0	0	0	0	0	0
65	76	395	HA1:63	NA:401	0.002	0.214	2.5067	23.62	5.76	8.37	2.04	1	4	4	0	0	0	0	0	4	0	0	0	0	0	0
66	13	395	HA_sig_pept:16	NA:401	0.002	0.214	2.5067	23.62	5.76	8.37	2.04	1	4	4	0	0	0	0	0	4	0	0	0	0	0	0
67	466	427	HA2:124	NA:433	0.002	0.214	0.99	0.5	na	0.18	na	1	1	1	0	0	0	0	0	1	0	0	0	0	0	0
68	63	380	HA1:50	NA:386	0.0021	0.227	2.9025	1.67	1.44	0.59	0.51	3	3	3	0	0	0	0	0	3	0	0	0	0	0	0
69	16	322	HA1:3	NA:328	0.0022	0.238	1.8743	3.25	1.06	1.15	0.38	1	2	2	0	0	0	0	0	2	0	0	0	0	0	0
69	139	322	HA1:126	NA:328	0.0033	0.321	1.8743	3.25	1.06	1.15	0.38	1	2	2	0	0	0	0	0	2	0	0	0	0	0	0
69	96	322	HA1:83	NA:328	0.0069	0.432	1.8743	3.25	1.06	1.15	0.38	1	2	2	0	0	0	0	0	2	0	0	0	0	0	0
70	201	322	HA1:188	NA:328	0.0023	0.234	1.8372	4.25	1.06	1.51	0.38	1	2	2	0	0	0	0	0	2	0	0	0	0	0	0
71	474	22	HA2:132	NA:28	0.0023	0.234	0.5	0	na	0	na	1	1	0.5	0	0	0	0	0	0.5	0	0	0	0	0	0
72	240	209	HA1:227	NA:215	0.0023	0.234	2.7805	3.83	2.25	1.36	0.8	2	3	3	0	0	2	0	0	1	0	0	0	0	0	0
73	374	457	HA2:32	NA:463	0.0023	0.234	3.8941	1.38	2.14	0.49	0.76	2	4	4	0	0	0	0	0	4	0	0	0	0	0	0
74	286	408	HA1:273	NA:414	0.0023	0.234	0.9802	1	na	0.35	na	1	1	1	0	0	0	0	0	1	0	0	0	0	0	0
75	107	210	HA1:94	NA:216	0.0024	0.247	2.5212	26.7	21.88	9.46	7.75	2	4	4	0	0	0	0	0	3.5	0	0	0	0	0	0.5
76	322	69	HA1:309	NA:75	0.0025	0.257	0.4967	0.5	na	0.18	na	1	1	0.5	0	0	0	0	0	0.5	0	0	0	0	0	0
77	62	258	HA1:49	NA:264	0.0027	0.283	0.9704	1.5	na	0.53	na	1	1	1	0	0	0	0	0	1	0	0	0	0	0	0
78	465	388	HA2:123	NA:394	0.0028	0.287	1	0	na	0	na	1	1	1	0	0	0	0	0	1	0	0	0	0	0	0
79	186	54	HA1:173	NA:60	0.0028	0.287	2.7918	3.67	3.21	1.3	1.14	1	3	3	0	0	0	0	0	2	0	0	0	0	0	1
79	374	54	HA2:32	NA:60	0.0148	0.578	2.7918	3.67	3.21	1.3	1.14	1	3	3	0	0	0	0	0	2	0	0	0	0	0	1
80	202	363	HA1:189	NA:369	0.0029	0.291	3.7555	3.25	3.59	1.15	1.27	4	4	4	0	1	1	0	0	2	0	0	0	0	0	0
81	8	333	HA_sig_pept:11	NA:339	0.0029	0.291	2.5422	22.88	5.28	8.11	1.87	1	4	4	0	0	0	0	0	3	0	0	0	0	0	1
82	12	329	HA_sig_pept:15	NA:335	0.0029	0.291	2.6631	59.17	45.56	20.97	16.15	2	6	6	0	0	0	0	0	3	0	0	0	0	0	3
83	202	242	HA1:189	NA:248	0.0032	0.315	3.7502	3.25	1.85	1.15	0.66	2	4	4	0	0	0	0	0	4	0	0	0	0	0	0
84	344	149	HA2:2	NA:155	0.0032	0.315	1.5761	12	4.24	4.25	1.5	1	2	2	0	0	0	0	0	2	0	0	0	0	0	0
85	76	149	HA1:63	NA:155	0.0032	0.315	1.5761	12	4.24	4.25	1.5	1	2	2	0	0	0	0	0	2	0	0	0	0	0	0
86	13	149	HA_sig_pept:16	NA:155	0.0032	0.315	1.5761	12	4.24	4.25	1.5	1	2	2	0	0	0	0	0	2	0	0	0	0	0	0
86	291	149	HA1:278	NA:155	0.0396	0.784	1.5761	12	4.24	4.25	1.5	1	2	2	0	0	0	0	0	2	0	0	0	0	0	0
87	94	32	HA1:81	NA:38	0.0034	0.321	0.4967	0.5	na	0.18	na	1	1	0.5	0	0	0	0	0	0.5	0	0	0	0	0	0
88	397	395	HA2:55	NA:401	0.0034	0.321	2.6344	6.5	0.5	2.3	0.18	1	3	3	0	0	0	0	0	3	0	0	0	0	0	0
89	153	329	HA1:140	NA:335	0.0035	0.326	3.8198	2.38	3.09	0.84	1.1	1	4	4	0	0	0	0	0	4	0	0	0	0	0	0
90	153	54	HA1:140	NA:60	0.0037	0.326	2.764	4.17	3.21	1.48	1.14	1	3	3	0	0	0	0	0	2	0	0	0	0	0	1
90	63	54	HA1:50	NA:60	0.0184	0.636	2.764	4.17	3.21	1.48	1.14	1	3	3	0	0	0	0	0	2	0	0	0	0	0	1
91	186	141	HA1:173	NA:147	0.0037	0.326	4.261	25.93	32.67	9.19	11.58	3	6	6	0	0	0	0	0	3.5	0	0	0	0	1	1.5
92	542	76	HA2:200	NA:82	0.0037	0.326	2.6402	6.5	4.09	2.3	1.45	2	3	3	0	0	1	0	0	2	0	0	0	0	0	0
92	119	76	HA1:106	NA:82	0.0041	0.336	2.6402	6.5	4.09	2.3	1.45	2	3	3	0	0	1	0	0	2	0	0	0	0	0	0
93	185	52	HA1:172	NA:58	0.0037	0.326	0.99	0.5	na	0.18	na	1	1	1	0	0	0	0	0	1	0	0	0	0	0	0
93	205	52	HA1:192	NA:58	0.0037	0.326	0.99	0.5	na	0.18	na	1	1	1	0	0	0	0	0	1	0	0	0	0	0	0
93	465	52	HA2:123	NA:58	0.0081	0.456	0.99	0.5	na	0.18	na	1	1	1	0	0	0	0	0	1	0	0	0	0	0	0
93	157	52	HA1:144	NA:58	0.0305	0.74	0.99	0.5	na	0.18	na	1	1	1	0	0	0	0	0	1	0	0	0	0	0	0
94	153	396	HA1:140	NA:402	0.0038	0.331	3.777	2.88	0.95	1.02	0.34	1	4	4	0	0	0	0	0	2	0	0	0	0	1	1
95	230	149	HA1:217	NA:155	0.0039	0.328	1.7677	6.25	3.89	2.21	1.38	2	2	2	0	0	0	0	0	2	0	0	0	0	0	0
96	288	395	HA1:275	NA:401	0.0039	0.328	3.165	24.3	12.91	8.61	4.58	2	5	5	0	0	0	1	0	4	0	0	0	0	0	0
97	155	427	HA1:142	NA:433	0.0039	0.328	1	0	na	0	na	1	1	1	0	0	0	0	0	1	0	0	0	0	0	0
98	8	210	HA_sig_pept:11	NA:216	0.004	0.329	2.4944	26.62	20.11	9.43	7.13	1	4	4	0	0	0	0	0	3	0	0	0	0	0	1
99	199	209	HA1:186	NA:215	0.004	0.329	2.5446	8.33	3.88	2.95	1.38	1	3	3	0	0	0	0	0	1	0	0	0	0	0	2
99	215	209	HA1:202	NA:215	0.0101	0.504	2.5446	8.33	3.88	2.95	1.38	1	3	3	0	0	0	0	0	1	0	0	0	0	0	2
99	235	209	HA1:222	NA:215	0.0124	0.548	2.5446	8.33	3.88	2.95	1.38	1	3	3	0	0	0	0	0	1	0	0	0	0	0	2
99	96	209	HA1:83	NA:215	0.0417	0.783	2.5446	8.33	3.88	2.95	1.38	1	3	3	0	0	0	0	0	1	0	0	0	0	0	2
100	70	141	HA1:57	NA:147	0.004	0.329	4.0024	21.17	10.07	7.5	3.57	2	6	6	0	0	0	0	0	1	0	0	0	0	1	4
101	220	121	HA1:207	NA:127	0.0042	0.337	2.6825	35.6	23.32	12.62	8.26	1	5	5	0	0	0	0	0	5	0	0	0	0	0	0
102	186	396	HA1:173	NA:402	0.0042	0.337	4.2076	16	28.29	5.67	10.03	3	5	5	0	0	0	0	0	2.5	0	0	0	0	1	1.5
103	210	412	HA1:197	NA:418	0.0042	0.337	0.9802	1	na	0.35	na	1	1	1	0	0	0	0	0	1	0	0	0	0	0	0
103	291	412	HA1:278	NA:418	0.0065	0.428	0.9802	1	na	0.35	na	1	1	1	0	0	0	0	0	1	0	0	0	0	0	0
103	185	412	HA1:172	NA:418	0.0094	0.491	0.9802	1	na	0.35	na	1	1	1	0	0	0	0	0	1	0	0	0	0	0	0
103	134	412	HA1:121	NA:418	0.0143	0.571	0.9802	1	na	0.35	na	1	1	1	0	0	0	0	0	1	0	0	0	0	0	0
103	137	412	HA1:124	NA:418	0.0171	0.617	0.9802	1	na	0.35	na	1	1	1	0	0	0	0	0	1	0	0	0	0	0	0
104	465	366	HA2:123	NA:372	0.0044	0.353	4.5148	14.25	1.92	5.05	0.68	1	6	6	0	0	0	0	0	0	0	0	0	0	0	6
105	168	44	HA1:155	NA:50	0.0045	0.358	1.8747	3.25	1.77	1.15	0.63	2	2	2	0	0	1	0	0	1	0	0	0	0	0	0
106	275	25	HA1:262	NA:31	0.0045	0.358	1	0	na	0	na	1	1	1	0	0	0	0	0	1	0	0	0	0	0	0
106	388	25	HA2:46	NA:31	0.0045	0.358	1	0	na	0	na	1	1	1	0	0	0	0	0	1	0	0	0	0	0	0
106	275	192	HA1:262	NA:198	0.0056	0.407	1	0	na	0	na	1	1	1	0	0	0	0	0	1	0	0	0	0	0	0
106	388	192	HA2:46	NA:198	0.0056	0.407	1	0	na	0	na	1	1	1	0	0	0	0	0	1	0	0	0	0	0	0
106	148	25	HA1:135	NA:31	0.0062	0.422	1	0	na	0	na	1	1	1	0	0	0	0	0	1	0	0	0	0	0	0
106	148	192	HA1:135	NA:198	0.0077	0.445	1	0	na	0	na	1	1	1	0	0	0	0	0	1	0	0	0	0	0	0
106	158	25	HA1:145	NA:31	0.0099	0.5	1	0	na	0	na	1	1	1	0	0	0	0	0	1	0	0	0	0	0	0
106	239	25	HA1:226	NA:31	0.0099	0.5	1	0	na	0	na	1	1	1	0	0	0	0	0	1	0	0	0	0	0	0
106	158	192	HA1:145	NA:198	0.0099	0.5	1	0	na	0	na	1	1	1	0	0	0	0	0	1	0	0	0	0	0	0
106	239	192	HA1:226	NA:198	0.0099	0.5	1	0	na	0	na	1	1	1	0	0	0	0	0	1	0	0	0	0	0	0
107	206	144	HA1:193	NA:150	0.0046	0.367	1.9312	1.75	0.35	0.62	0.12	1	2	2	0	0	0	0	0	2	0	0	0	0	0	0
107	238	144	HA1:225	NA:150	0.0052	0.398	1.9312	1.75	0.35	0.62	0.12	1	2	2	0	0	0	0	0	2	0	0	0	0	0	0
108	176	395	HA1:163	NA:401	0.0048	0.389	2.9467	9.25	15.51	3.28	5.5	3	4	3.5	0	0	0	0	0	2.5	0	0	0	0	0	1
109	11	121	HA_sig_pept:14	NA:127	0.0049	0.389	2.4762	39.6	23.32	14.03	8.26	1	5	5	0	0	0	0	0	5	0	0	0	0	0	0
109	91	121	HA1:78	NA:127	0.0051	0.393	2.4762	39.6	23.32	14.03	8.26	1	5	5	0	0	0	0	0	5	0	0	0	0	0	0
109	554	121	HA2:212	NA:127	0.0051	0.393	2.4762	39.6	23.32	14.03	8.26	1	5	5	0	0	0	0	0	5	0	0	0	0	0	0
109	255	121	HA1:242	NA:127	0.0056	0.407	2.4762	39.6	23.32	14.03	8.26	1	5	5	0	0	0	0	0	5	0	0	0	0	0	0
109	492	121	HA2:150	NA:127	0.0068	0.436	2.4762	39.6	23.32	14.03	8.26	1	5	5	0	0	0	0	0	5	0	0	0	0	0	0
110	63	141	HA1:50	NA:147	0.0049	0.389	5.2004	9.92	20.39	3.52	7.23	3	6	6	0	0	1	0	0	4	0	0	0	0	1	0
111	243	227	HA1:230	NA:233	0.0049	0.389	0.99	0.5	na	0.18	na	1	1	1	0	0	0	0	0	1	0	0	0	0	0	0
112	201	121	HA1:188	NA:127	0.0051	0.393	2.7367	34.6	23.32	12.26	8.26	1	5	5	0	0	0	0	0	5	0	0	0	0	0	0
113	220	149	HA1:207	NA:155	0.0051	0.393	1.5143	14	4.24	4.96	1.5	1	2	2	0	0	0	0	0	2	0	0	0	0	0	0
113	135	149	HA1:122	NA:155	0.0079	0.449	1.5143	14	4.24	4.96	1.5	1	2	2	0	0	0	0	0	2	0	0	0	0	0	0
114	173	40	HA1:160	NA:46	0.0051	0.393	0.9418	3	na	1.06	na	1	1	1	0	0	0	0	0	1	0	0	0	0	0	0
114	360	40	HA2:18	NA:46	0.0297	0.739	0.9418	3	na	1.06	na	1	1	1	0	0	0	0	0	1	0	0	0	0	0	0
115	153	457	HA1:140	NA:463	0.0051	0.393	2.9603	0.67	0.29	0.24	0.1	1	3	3	0	0	0	0	0	3	0	0	0	0	0	0
116	59	303	HA1:46	NA:309	0.0051	0.393	0.4967	0.5	na	0.18	na	1	1	0.5	0	0	0	0	0	0.5	0	0	0	0	0	0
117	214	303	HA1:201	NA:309	0.0052	0.398	0.9704	1.5	na	0.53	na	1	1	1	0	0	0	0	0	1	0	0	0	0	0	0
118	297	46	HA1:284	NA:52	0.0053	0.406	0.4967	0.5	na	0.18	na	1	1	0.5	0	0	0	0	0	0.5	0	0	0	0	0	0
119	554	149	HA2:212	NA:155	0.0054	0.411	1.3979	18	4.24	6.38	1.5	1	2	2	0	0	0	0	0	2	0	0	0	0	0	0
119	255	149	HA1:242	NA:155	0.0058	0.419	1.3979	18	4.24	6.38	1.5	1	2	2	0	0	0	0	0	2	0	0	0	0	0	0
119	11	149	HA_sig_pept:14	NA:155	0.0059	0.417	1.3979	18	4.24	6.38	1.5	1	2	2	0	0	0	0	0	2	0	0	0	0	0	0
119	91	149	HA1:78	NA:155	0.006	0.42	1.3979	18	4.24	6.38	1.5	1	2	2	0	0	0	0	0	2	0	0	0	0	0	0
119	492	149	HA2:150	NA:155	0.0072	0.433	1.3979	18	4.24	6.38	1.5	1	2	2	0	0	0	0	0	2	0	0	0	0	0	0
119	288	149	HA1:275	NA:155	0.0389	0.781	1.3979	18	4.24	6.38	1.5	1	2	2	0	0	0	0	0	2	0	0	0	0	0	0
120	16	149	HA1:3	NA:155	0.0054	0.411	1.5761	12	4.24	4.25	1.5	1	2	2	0	0	0	0	0	2	0	0	0	0	0	0
120	139	149	HA1:126	NA:155	0.0083	0.462	1.5761	12	4.24	4.25	1.5	1	2	2	0	0	0	0	0	2	0	0	0	0	0	0
121	44	32	HA1:31	NA:38	0.0055	0.411	0.99	0.5	na	0.18	na	1	1	1	0	0	0	0	0	1	0	0	0	0	0	0
122	220	395	HA1:207	NA:401	0.0055	0.411	2.4084	25.62	5.76	9.08	2.04	1	4	4	0	0	0	0	0	4	0	0	0	0	0	0
122	135	395	HA1:122	NA:401	0.0141	0.569	2.4084	25.62	5.76	9.08	2.04	1	4	4	0	0	0	0	0	4	0	0	0	0	0	0
123	137	333	HA1:124	NA:339	0.0055	0.411	3.3664	9.62	12.04	3.41	4.27	4	4	4	0	0	0	1	0	3	0	0	0	0	0	0
124	116	214	HA1:103	NA:220	0.0055	0.411	0.4967	0.5	na	0.18	na	1	1	0.5	0	0	0	0	0	0.5	0	0	0	0	0	0
125	95	333	HA1:82	NA:339	0.0056	0.407	2.4182	25.38	5.28	8.99	1.87	1	4	4	0	0	0	0	0	3	0	0	0	0	0	1
125	312	333	HA1:299	NA:339	0.0056	0.407	2.4182	25.38	5.28	8.99	1.87	1	4	4	0	0	0	0	0	3	0	0	0	0	0	1
126	157	328	HA1:144	NA:334	0.0057	0.412	1.9508	1.25	1.06	0.44	0.38	2	2	2	0	0	0	0	0	2	0	0	0	0	0	0
127	169	261	HA1:156	NA:267	0.0059	0.417	9.0674	9.91	5.28	3.51	1.87	5	11	11	0	0	1	2	0	6	0	0	0	0	0	2
128	399	257	HA2:57	NA:263	0.0059	0.417	3.4531	7.5	4.45	2.66	1.58	3	4	4	0	1	1	0	0	0	0	0	0	0	0	2
129	215	257	HA1:202	NA:263	0.0059	0.417	3.5519	6	2.8	2.13	0.99	3	4	4	0	1	1	0	0	0	0	0	0	0	0	2
129	235	257	HA1:222	NA:263	0.0068	0.436	3.5519	6	2.8	2.13	0.99	3	4	4	0	1	1	0	0	0	0	0	0	0	0	2
129	543	257	HA2:201	NA:263	0.0069	0.432	3.5519	6	2.8	2.13	0.99	3	4	4	0	1	1	0	0	0	0	0	0	0	0	2
130	261	121	HA1:248	NA:127	0.006	0.42	2.5153	25.62	17.48	9.08	6.19	2	4	4	0	0	0	0	0	4	0	0	0	0	0	0
131	201	149	HA1:188	NA:155	0.0061	0.42	1.5449	13	4.24	4.61	1.5	1	2	2	0	0	0	0	0	2	0	0	0	0	0	0
132	88	257	HA1:75	NA:263	0.0061	0.42	3.6035	5.25	2.02	1.86	0.72	3	4	4	0	1	1	0	0	0	0	0	0	0	0	2
132	38	257	HA1:25	NA:263	0.0068	0.436	3.6035	5.25	2.02	1.86	0.72	3	4	4	0	1	1	0	0	0	0	0	0	0	0	2
133	374	329	HA2:32	NA:335	0.0061	0.42	4.5899	4.3	1.6	1.52	0.57	2	5	5	0	0	0	0	0	5	0	0	0	0	0	0
134	543	209	HA2:201	NA:215	0.0063	0.424	2.618	6.75	4.48	2.39	1.59	2	3	3	0	0	0	0	0	1.5	0	0	0	0	0	1.5
135	542	13	HA2:200	NA:19	0.0063	0.424	1.7584	6.5	3.54	2.3	1.25	1	2	2	0	0	2	0	0	0	0	0	0	0	0	0
135	119	13	HA1:106	NA:19	0.0069	0.432	1.7584	6.5	3.54	2.3	1.25	1	2	2	0	0	2	0	0	0	0	0	0	0	0	0
135	399	13	HA2:57	NA:19	0.0083	0.462	1.7584	6.5	3.54	2.3	1.25	1	2	2	0	0	2	0	0	0	0	0	0	0	0	0
135	360	13	HA2:18	NA:19	0.0104	0.512	1.7584	6.5	3.54	2.3	1.25	1	2	2	0	0	2	0	0	0	0	0	0	0	0	0
135	215	13	HA1:202	NA:19	0.0144	0.572	1.7584	6.5	3.54	2.3	1.25	1	2	2	0	0	2	0	0	0	0	0	0	0	0	0
135	235	13	HA1:222	NA:19	0.0171	0.617	1.7584	6.5	3.54	2.3	1.25	1	2	2	0	0	2	0	0	0	0	0	0	0	0	0
135	543	13	HA2:201	NA:19	0.0205	0.649	1.7584	6.5	3.54	2.3	1.25	1	2	2	0	0	2	0	0	0	0	0	0	0	0	0
135	88	13	HA1:75	NA:19	0.0226	0.684	1.7584	6.5	3.54	2.3	1.25	1	2	2	0	0	2	0	0	0	0	0	0	0	0	0
135	38	13	HA1:25	NA:19	0.0252	0.706	1.7584	6.5	3.54	2.3	1.25	1	2	2	0	0	2	0	0	0	0	0	0	0	0	0
135	144	13	HA1:131	NA:19	0.0385	0.777	1.7584	6.5	3.54	2.3	1.25	1	2	2	0	0	2	0	0	0	0	0	0	0	0	0
135	96	13	HA1:83	NA:19	0.0441	0.789	1.7584	6.5	3.54	2.3	1.25	1	2	2	0	0	2	0	0	0	0	0	0	0	0	0
136	554	395	HA2:212	NA:401	0.0064	0.424	2.2232	29.62	5.76	10.5	2.04	1	4	4	0	0	0	0	0	4	0	0	0	0	0	0
136	11	395	HA_sig_pept:14	NA:401	0.0066	0.433	2.2232	29.62	5.76	10.5	2.04	1	4	4	0	0	0	0	0	4	0	0	0	0	0	0
136	91	395	HA1:78	NA:401	0.007	0.437	2.2232	29.62	5.76	10.5	2.04	1	4	4	0	0	0	0	0	4	0	0	0	0	0	0
136	255	395	HA1:242	NA:401	0.0072	0.433	2.2232	29.62	5.76	10.5	2.04	1	4	4	0	0	0	0	0	4	0	0	0	0	0	0
136	492	395	HA2:150	NA:401	0.0095	0.494	2.2232	29.62	5.76	10.5	2.04	1	4	4	0	0	0	0	0	4	0	0	0	0	0	0
137	11	325	HA_sig_pept:14	NA:331	0.0064	0.424	1.3894	22.5	29.7	7.97	10.53	2	2	2	0	0	0	1	0	1	0	0	0	0	0	0
137	91	325	HA1:78	NA:331	0.0064	0.424	1.3894	22.5	29.7	7.97	10.53	2	2	2	0	0	0	1	0	1	0	0	0	0	0	0
137	11	429	HA_sig_pept:14	NA:435	0.0284	0.733	1.3894	22.5	29.7	7.97	10.53	2	2	2	0	0	0	1	0	1	0	0	0	0	0	0
137	91	429	HA1:78	NA:435	0.0289	0.736	1.3894	22.5	29.7	7.97	10.53	2	2	2	0	0	0	1	0	1	0	0	0	0	0	0
138	255	362	HA1:242	NA:368	0.0067	0.436	1.4015	2.75	3.18	0.97	1.13	2	2	1.5	0	0	0	0	0	1.5	0	0	0	0	0	0
139	238	141	HA1:225	NA:147	0.0067	0.436	4.5809	4.4	1.67	1.56	0.59	2	5	5	0	0	1	0	0	3	0	0	0	0	1	0
140	280	426	HA1:267	NA:432	0.0067	0.436	0.4934	1	na	0.35	na	1	1	0.5	0	0	0	0	0	0.5	0	0	0	0	0	0
141	16	121	HA1:3	NA:127	0.0069	0.432	2.7919	33.6	23.32	11.91	8.26	1	5	5	0	0	0	0	0	5	0	0	0	0	0	0
141	139	121	HA1:126	NA:127	0.0124	0.548	2.7919	33.6	23.32	11.91	8.26	1	5	5	0	0	0	0	0	5	0	0	0	0	0	0
142	481	35	HA2:139	NA:41	0.0069	0.432	0.4901	1.5	na	0.53	na	1	1	0.5	0	0	0	0	0	0.5	0	0	0	0	0	0
142	502	35	HA2:160	NA:41	0.0115	0.542	0.4901	1.5	na	0.53	na	1	1	0.5	0	0	0	0	0	0.5	0	0	0	0	0	0
143	344	65	HA2:2	NA:71	0.0071	0.438	1.4006	21.25	26.52	7.53	9.4	1	2	2	0	0	0	0	0	2	0	0	0	0	0	0
144	13	65	HA_sig_pept:16	NA:71	0.0071	0.438	1.4006	21.25	26.52	7.53	9.4	1	2	2	0	0	0	0	0	2	0	0	0	0	0	0
145	88	209	HA1:75	NA:215	0.0071	0.438	2.6221	6.83	3.88	2.42	1.38	1	3	3	0	0	0	0	0	1	0	0	0	0	0	2
145	38	209	HA1:25	NA:215	0.0078	0.45	2.6221	6.83	3.88	2.42	1.38	1	3	3	0	0	0	0	0	1	0	0	0	0	0	2
145	144	209	HA1:131	NA:215	0.0151	0.578	2.6221	6.83	3.88	2.42	1.38	1	3	3	0	0	0	0	0	1	0	0	0	0	0	2
145	168	209	HA1:155	NA:215	0.0278	0.73	2.6221	6.83	3.88	2.42	1.38	1	3	3	0	0	0	0	0	1	0	0	0	0	0	2
145	169	209	HA1:156	NA:215	0.0497	0.799	2.6221	6.83	3.88	2.42	1.38	1	3	3	0	0	0	0	0	1	0	0	0	0	0	2
146	159	71	HA1:146	NA:77	0.0072	0.433	2.3064	55.42	28.24	19.64	10.01	1	6	6	0	0	0	0	0	5	0	0	0	0	0	1
146	257	71	HA1:244	NA:77	0.0072	0.433	2.3064	55.42	28.24	19.64	10.01	1	6	6	0	0	0	0	0	5	0	0	0	0	0	1
146	67	71	HA1:54	NA:77	0.0103	0.509	2.3064	55.42	28.24	19.64	10.01	1	6	6	0	0	0	0	0	5	0	0	0	0	0	1
146	66	71	HA1:53	NA:77	0.0149	0.579	2.3064	55.42	28.24	19.64	10.01	1	6	6	0	0	0	0	0	5	0	0	0	0	0	1
146	273	71	HA1:260	NA:77	0.0167	0.618	2.3064	55.42	28.24	19.64	10.01	1	6	6	0	0	0	0	0	5	0	0	0	0	0	1
147	528	324	HA2:186	NA:330	0.0072	0.433	1	0	na	0	na	1	1	1	0	0	0	0	0	1	0	0	0	0	0	0
148	528	297	HA2:186	NA:303	0.0072	0.433	1	0	na	0	na	1	1	1	0	0	0	0	0	1	0	0	0	0	0	0
149	44	63	HA1:31	NA:69	0.0073	0.436	1.6002	11.75	10.96	4.16	3.88	2	2	2	0	0	0	0	0	2	0	0	0	0	0	0
149	44	302	HA1:31	NA:308	0.03	0.738	1.6002	11.75	10.96	4.16	3.88	2	2	2	0	0	0	0	0	2	0	0	0	0	0	0
150	146	333	HA1:133	NA:339	0.0073	0.436	3.2905	10.12	6.98	3.59	2.47	3	4	4	0	0	0	1	0	3	0	0	0	0	0	0
151	273	336	HA1:260	NA:342	0.0073	0.436	0.9324	3.5	na	1.24	na	1	1	1	0	0	0	1	0	0	0	0	0	0	0	0
151	175	336	HA1:162	NA:342	0.0148	0.578	0.9324	3.5	na	1.24	na	1	1	1	0	0	0	1	0	0	0	0	0	0	0	0
152	76	65	HA1:63	NA:71	0.0074	0.431	1.4006	21.25	26.52	7.53	9.4	1	2	2	0	0	0	0	0	2	0	0	0	0	0	0
153	177	340	HA1:164	NA:346	0.0074	0.431	0.9048	5	na	1.77	na	1	1	1	0	0	0	0	0	1	0	0	0	0	0	0
153	187	340	HA1:174	NA:346	0.0074	0.431	0.9048	5	na	1.77	na	1	1	1	0	0	0	0	0	1	0	0	0	0	0	0
153	214	340	HA1:201	NA:346	0.0155	0.589	0.9048	5	na	1.77	na	1	1	1	0	0	0	0	0	1	0	0	0	0	0	0
154	16	395	HA1:3	NA:401	0.0074	0.431	2.5067	23.62	5.76	8.37	2.04	1	4	4	0	0	0	0	0	4	0	0	0	0	0	0
154	139	395	HA1:126	NA:401	0.0118	0.54	2.5067	23.62	5.76	8.37	2.04	1	4	4	0	0	0	0	0	4	0	0	0	0	0	0
155	273	121	HA1:260	NA:127	0.0074	0.431	2.4776	30.4	22.02	10.77	7.8	2	5	4.5	0.5	0	0	0	0	4	0	0	0	0	0	0
156	282	458	HA1:269	NA:464	0.0074	0.431	0.9231	4	na	1.42	na	1	1	1	0	0	0	0	0	1	0	0	0	0	0	0
156	538	458	HA2:196	NA:464	0.0074	0.431	0.9231	4	na	1.42	na	1	1	1	0	0	0	0	0	1	0	0	0	0	0	0
156	282	13	HA1:269	NA:19	0.0106	0.516	0.9231	4	na	1.42	na	1	1	1	0	0	0	0	0	1	0	0	0	0	0	0
156	538	13	HA2:196	NA:19	0.0106	0.516	0.9231	4	na	1.42	na	1	1	1	0	0	0	0	0	1	0	0	0	0	0	0
156	125	458	HA1:112	NA:464	0.0287	0.732	0.9231	4	na	1.42	na	1	1	1	0	0	0	0	0	1	0	0	0	0	0	0
156	125	13	HA1:112	NA:19	0.0316	0.747	0.9231	4	na	1.42	na	1	1	1	0	0	0	0	0	1	0	0	0	0	0	0
156	212	458	HA1:199	NA:464	0.0319	0.749	0.9231	4	na	1.42	na	1	1	1	0	0	0	0	0	1	0	0	0	0	0	0
156	212	13	HA1:199	NA:19	0.0335	0.756	0.9231	4	na	1.42	na	1	1	1	0	0	0	0	0	1	0	0	0	0	0	0
157	554	325	HA2:212	NA:331	0.0075	0.435	1.3421	23.75	27.93	8.42	9.9	2	2	2	0	0	0	0	0	1	0	0	0	0	0	1
157	255	325	HA1:242	NA:331	0.0084	0.459	1.3421	23.75	27.93	8.42	9.9	2	2	2	0	0	0	0	0	1	0	0	0	0	0	1
157	492	325	HA2:150	NA:331	0.0089	0.475	1.3421	23.75	27.93	8.42	9.9	2	2	2	0	0	0	0	0	1	0	0	0	0	0	1
157	554	429	HA2:212	NA:435	0.0362	0.769	1.3421	23.75	27.93	8.42	9.9	2	2	2	0	0	0	0	0	1	0	0	0	0	0	1
157	255	429	HA1:242	NA:435	0.0393	0.783	1.3421	23.75	27.93	8.42	9.9	2	2	2	0	0	0	0	0	1	0	0	0	0	0	1
157	492	429	HA2:150	NA:435	0.0447	0.788	1.3421	23.75	27.93	8.42	9.9	2	2	2	0	0	0	0	0	1	0	0	0	0	0	1
157	288	325	HA1:275	NA:331	0.0448	0.789	1.3421	23.75	27.93	8.42	9.9	2	2	2	0	0	0	0	0	1	0	0	0	0	0	1
158	542	326	HA2:200	NA:332	0.0075	0.435	1.8743	3.25	1.06	1.15	0.38	2	2	2	0	1	1	0	0	0	0	0	0	0	0	0
158	119	326	HA1:106	NA:332	0.0096	0.496	1.8743	3.25	1.06	1.15	0.38	2	2	2	0	1	1	0	0	0	0	0	0	0	0	0
159	289	304	HA1:276	NA:310	0.0076	0.44	3.9581	12.5	10.04	4.43	3.56	3	5	5	0	0	0	1	0	3	0	0	0	0	0	1
160	44	322	HA1:31	NA:328	0.0078	0.45	1.5346	13.25	1.06	4.7	0.38	1	2	2	0	0	0	0	0	2	0	0	0	0	0	0
161	201	395	HA1:188	NA:401	0.0079	0.449	2.4571	24.62	5.76	8.73	2.04	1	4	4	0	0	0	0	0	4	0	0	0	0	0	0
162	238	24	HA1:225	NA:30	0.0079	0.449	2.788	3.67	0.58	1.3	0.21	2	3	3	0	0	0	0	0	3	0	0	0	0	0	0
163	465	329	HA2:123	NA:335	0.0079	0.449	4.3208	16.5	3.21	5.85	1.14	1	6	6	0	0	0	0	0	1	0	0	0	0	0	5
164	95	210	HA1:82	NA:216	0.0081	0.456	2.3728	29.12	20.11	10.32	7.13	1	4	4	0	0	0	0	0	3	0	0	0	0	0	1
164	312	210	HA1:299	NA:216	0.0081	0.456	2.3728	29.12	20.11	10.32	7.13	1	4	4	0	0	0	0	0	3	0	0	0	0	0	1
165	205	366	HA1:192	NA:372	0.0081	0.456	3.925	21.25	1.92	7.53	0.68	1	6	6	0	0	0	0	0	0	0	0	0	0	0	6
166	153	24	HA1:140	NA:30	0.0082	0.463	1.9801	0.5	0	0.18	0	1	2	2	0	0	0	0	0	2	0	0	0	0	0	0
167	289	393	HA1:276	NA:399	0.0083	0.462	3.3319	9.88	10.15	3.5	3.6	3	4	4	0	0	0	1	0	2	0	0	0	0	0	1
168	282	122	HA1:269	NA:128	0.0083	0.462	0.4934	1	na	0.35	na	1	1	0.5	0	0	0	0	0	0.5	0	0	0	0	0	0
169	232	395	HA1:219	NA:401	0.0084	0.459	0.9835	1.25	0.35	0.44	0.12	2	2	1	0	0	0	0	0	1	0	0	0	0	0	0
170	206	329	HA1:193	NA:335	0.0084	0.459	4.9289	11.75	16.54	4.16	5.86	2	6	6	0	0	0	0	0	6	0	0	0	0	0	0
171	38	227	HA1:25	NA:233	0.0084	0.459	0.9802	1	na	0.35	na	1	1	1	0	0	0	0	0	1	0	0	0	0	0	0
172	439	41	HA2:97	NA:47	0.0084	0.459	0.4772	3.5	na	1.24	na	1	1	0.5	0	0	0	0	0	0.5	0	0	0	0	0	0
173	210	192	HA1:197	NA:198	0.0085	0.462	0.9704	1.5	na	0.53	na	1	1	1	0	0	0	0	0	1	0	0	0	0	0	0
173	210	25	HA1:197	NA:31	0.0091	0.479	0.9704	1.5	na	0.53	na	1	1	1	0	0	0	0	0	1	0	0	0	0	0	0
173	291	25	HA1:278	NA:31	0.0115	0.542	0.9704	1.5	na	0.53	na	1	1	1	0	0	0	0	0	1	0	0	0	0	0	0
173	291	192	HA1:278	NA:198	0.0117	0.541	0.9704	1.5	na	0.53	na	1	1	1	0	0	0	0	0	1	0	0	0	0	0	0
173	185	192	HA1:172	NA:198	0.0139	0.573	0.9704	1.5	na	0.53	na	1	1	1	0	0	0	0	0	1	0	0	0	0	0	0
173	185	25	HA1:172	NA:31	0.014	0.569	0.9704	1.5	na	0.53	na	1	1	1	0	0	0	0	0	1	0	0	0	0	0	0
173	137	192	HA1:124	NA:198	0.0212	0.663	0.9704	1.5	na	0.53	na	1	1	1	0	0	0	0	0	1	0	0	0	0	0	0
173	137	25	HA1:124	NA:31	0.0214	0.659	0.9704	1.5	na	0.53	na	1	1	1	0	0	0	0	0	1	0	0	0	0	0	0
173	134	192	HA1:121	NA:198	0.0312	0.744	0.9704	1.5	na	0.53	na	1	1	1	0	0	0	0	0	1	0	0	0	0	0	0
173	134	25	HA1:121	NA:31	0.0318	0.75	0.9704	1.5	na	0.53	na	1	1	1	0	0	0	0	0	1	0	0	0	0	0	0
174	220	325	HA1:207	NA:331	0.0087	0.471	1.377	21.75	25.1	7.71	8.9	2	2	2	0	0	0	0	0	1	0	0	0	0	0	1
174	135	325	HA1:122	NA:331	0.0135	0.571	1.377	21.75	25.1	7.71	8.9	2	2	2	0	0	0	0	0	1	0	0	0	0	0	1
174	220	429	HA1:207	NA:435	0.0444	0.791	1.377	21.75	25.1	7.71	8.9	2	2	2	0	0	0	0	0	1	0	0	0	0	0	1
175	201	325	HA1:188	NA:331	0.0089	0.475	1.4335	20	26.16	7.09	9.27	2	2	2	0	0	1	0	0	1	0	0	0	0	0	0
175	201	429	HA1:188	NA:435	0.0432	0.785	1.4335	20	26.16	7.09	9.27	2	2	2	0	0	1	0	0	1	0	0	0	0	0	0
176	156	386	HA1:143	NA:392	0.0089	0.475	2.4602	53.83	31.23	19.08	11.07	2	6	6	0	0	0	0	0	3	0	0	0	0	0	3
177	201	122	HA1:188	NA:128	0.0089	0.475	0.9802	1	na	0.35	na	1	1	1	0	0	0	0	0	1	0	0	0	0	0	0
178	388	329	HA2:46	NA:335	0.009	0.477	4.6005	14.83	14.08	5.26	4.99	2	6	6	0	0	0	0	0	5	0	0	0	0	0	1
179	155	257	HA1:142	NA:263	0.009	0.477	3.6004	16.75	10.85	5.94	3.85	3	5	5	0.5	0	0	1	0	0	0	0	0	0	0.5	3
180	431	323	HA2:89	NA:329	0.0091	0.479	0.4934	1	na	0.35	na	1	1	0.5	0	0	0	0	0	0.5	0	0	0	0	0	0
181	101	323	HA1:88	NA:329	0.0092	0.481	0.9704	1.5	na	0.53	na	1	1	1	0	0	0	0	0	1	0	0	0	0	0	0
182	125	122	HA1:112	NA:128	0.0092	0.481	0.9418	3	na	1.06	na	1	1	1	0	0	0	0	0	1	0	0	0	0	0	0
183	227	393	HA1:214	NA:399	0.0095	0.494	0.99	0.5	na	0.18	na	1	1	1	0	0	0	0	0	1	0	0	0	0	0	0
184	118	44	HA1:105	NA:50	0.0096	0.496	1	0	na	0	na	1	1	1	0	0	0	0	0	1	0	0	0	0	0	0
185	75	103	HA1:62	NA:109	0.0097	0.498	0.9802	1	na	0.35	na	1	1	1	0	0	0	1	0	0	0	0	0	0	0	0
185	209	103	HA1:196	NA:109	0.0097	0.498	0.9802	1	na	0.35	na	1	1	1	0	0	0	1	0	0	0	0	0	0	0	0
185	146	103	HA1:133	NA:109	0.0131	0.564	0.9802	1	na	0.35	na	1	1	1	0	0	0	1	0	0	0	0	0	0	0	0
185	155	103	HA1:142	NA:109	0.014	0.569	0.9802	1	na	0.35	na	1	1	1	0	0	0	1	0	0	0	0	0	0	0	0
185	288	103	HA1:275	NA:109	0.0141	0.569	0.9802	1	na	0.35	na	1	1	1	0	0	0	1	0	0	0	0	0	0	0	0
185	134	103	HA1:121	NA:109	0.0171	0.617	0.9802	1	na	0.35	na	1	1	1	0	0	0	1	0	0	0	0	0	0	0	0
185	169	103	HA1:156	NA:109	0.0173	0.612	0.9802	1	na	0.35	na	1	1	1	0	0	0	1	0	0	0	0	0	0	0	0
185	105	103	HA1:92	NA:109	0.0185	0.638	0.9802	1	na	0.35	na	1	1	1	0	0	0	1	0	0	0	0	0	0	0	0
185	137	103	HA1:124	NA:109	0.0189	0.638	0.9802	1	na	0.35	na	1	1	1	0	0	0	1	0	0	0	0	0	0	0	0
185	289	103	HA1:276	NA:109	0.0244	0.703	0.9802	1	na	0.35	na	1	1	1	0	0	0	1	0	0	0	0	0	0	0	0
185	171	103	HA1:158	NA:109	0.0292	0.734	0.9802	1	na	0.35	na	1	1	1	0	0	0	1	0	0	0	0	0	0	0	0
185	105	352	HA1:92	NA:358	0.0455	0.792	0.9802	1	na	0.35	na	1	1	1	0	0	0	1	0	0	0	0	0	0	0	0
186	58	13	HA1:45	NA:19	0.0099	0.5	0.4934	1	na	0.35	na	1	1	0.5	0	0	0	0	0	0.5	0	0	0	0	0	0
187	144	141	HA1:131	NA:147	0.01	0.502	4.8352	11.08	5.92	3.93	2.1	3	6	6	0	0	1	0	0	1	0	0	0	0	1	3
188	170	39	HA1:157	NA:45	0.01	0.502	1.7634	6.75	9.55	2.39	3.38	2	2	2	0	0	0	0	0	1	0	0	0	0	0	1
189	173	121	HA1:160	NA:127	0.0101	0.504	2.1818	32.88	17.94	11.65	6.36	1	4	4	0	0	0	0	0	4	0	0	0	0	0	0
190	96	65	HA1:83	NA:71	0.0102	0.505	1.8561	3.75	1.77	1.33	0.63	2	2	2	0	0	0	0	0	2	0	0	0	0	0	0
191	21	191	HA1:8	NA:197	0.0102	0.505	0.4967	0.5	na	0.18	na	1	1	0.5	0	0	0	0	0	0.5	0	0	0	0	0	0
191	80	191	HA1:67	NA:197	0.0305	0.74	0.4967	0.5	na	0.18	na	1	1	0.5	0	0	0	0	0	0.5	0	0	0	0	0	0
192	7	323	HA_sig_pept:10	NA:329	0.0102	0.505	1	0	na	0	na	1	1	1	0	0	0	0	0	1	0	0	0	0	0	0
192	125	323	HA1:112	NA:329	0.0116	0.543	1	0	na	0	na	1	1	1	0	0	0	0	0	1	0	0	0	0	0	0
193	144	257	HA1:131	NA:263	0.0106	0.516	4.1634	10	10.76	3.54	3.81	4	5	5	0	1	1	0	0	0	0	0	0	0	0	3
194	325	14	HA1:312	NA:20	0.0106	0.516	0.9802	1	na	0.35	na	1	1	1	0	0	0	0	0	1	0	0	0	0	0	0
194	325	76	HA1:312	NA:82	0.0193	0.64	0.9802	1	na	0.35	na	1	1	1	0	0	0	0	0	1	0	0	0	0	0	0
195	10	149	HA_sig_pept:13	NA:155	0.0107	0.518	0.99	0.5	na	0.18	na	1	1	1	0	0	0	0	0	1	0	0	0	0	0	0
195	10	71	HA_sig_pept:13	NA:77	0.0313	0.743	0.99	0.5	na	0.18	na	1	1	1	0	0	0	0	0	1	0	0	0	0	0	0
196	339	188	HA1:326	NA:194	0.0107	0.518	0.9802	1	na	0.35	na	1	1	1	0	0	0	0	0	1	0	0	0	0	0	0
197	185	12	HA1:172	NA:18	0.0108	0.522	1.7633	6.5	6.36	2.3	2.25	2	2	2	0	0	0	0	0	2	0	0	0	0	0	0
198	70	366	HA1:57	NA:372	0.011	0.531	3.7336	23.75	1.92	8.42	0.68	1	6	6	0	0	0	0	0	0	0	0	0	0	0	6
198	209	366	HA1:196	NA:372	0.0299	0.737	3.7336	23.75	1.92	8.42	0.68	1	6	6	0	0	0	0	0	0	0	0	0	0	0	6
199	230	65	HA1:217	NA:71	0.0111	0.531	1.5168	15.5	18.38	5.49	6.51	2	2	2	0	0	0	0	0	2	0	0	0	0	0	0
200	238	457	HA1:225	NA:463	0.0111	0.531	3.7404	3.38	1.6	1.2	0.57	1	4	4	0	0	0	0	0	4	0	0	0	0	0	0
201	206	332	HA1:193	NA:338	0.0112	0.531	4.2146	8.7	4.32	3.08	1.53	2	5	5	0	0	0	0	0	4	0	0	0	0	0	1
202	134	252	HA1:121	NA:258	0.0112	0.531	3.1685	12.88	13.05	4.56	4.62	2	4	4	0	0	0	0	0	3	0	0	0	0	0	1
203	260	199	HA1:247	NA:205	0.0112	0.531	0.9324	3.5	na	1.24	na	1	1	1	0	0	0	0	0	1	0	0	0	0	0	0
203	260	380	HA1:247	NA:386	0.0323	0.749	0.9324	3.5	na	1.24	na	1	1	1	0	0	0	0	0	1	0	0	0	0	0	0
203	260	252	HA1:247	NA:258	0.0412	0.784	0.9324	3.5	na	1.24	na	1	1	1	0	0	0	0	0	1	0	0	0	0	0	0
204	439	333	HA2:97	NA:339	0.0114	0.54	0.9139	4.5	na	1.59	na	1	1	1	0	0	0	0	0	1	0	0	0	0	0	0
205	240	457	HA1:227	NA:463	0.0116	0.543	3.5937	5.38	1.6	1.91	0.57	1	4	4	0	0	4	0	0	0	0	0	0	0	0	0
206	481	243	HA2:139	NA:249	0.0117	0.541	0.4967	0.5	na	0.18	na	1	1	0.5	0	0	0	0	0	0.5	0	0	0	0	0	0
207	220	65	HA1:207	NA:71	0.0117	0.541	1.3456	23.25	26.52	8.24	9.4	1	2	2	0	0	0	0	0	2	0	0	0	0	0	0
207	135	65	HA1:122	NA:71	0.0177	0.621	1.3456	23.25	26.52	8.24	9.4	1	2	2	0	0	0	0	0	2	0	0	0	0	0	0
208	399	141	HA2:57	NA:147	0.0117	0.541	3.8952	12.8	6.12	4.54	2.17	2	5	5	0	0	1	0	0	0	0	0	0	0	1	3
209	150	52	HA1:137	NA:58	0.0118	0.54	0.9704	1.5	na	0.53	na	1	1	1	0	0	0	0	0	1	0	0	0	0	0	0
210	203	45	HA1:190	NA:51	0.0118	0.54	0.9418	3	na	1.06	na	1	1	1	0	0	0	0	0	1	0	0	0	0	0	0
210	275	45	HA1:262	NA:51	0.0415	0.785	0.9418	3	na	1.06	na	1	1	1	0	0	0	0	0	1	0	0	0	0	0	0
211	209	257	HA1:196	NA:263	0.0119	0.541	3.5051	18.4	8.61	6.52	3.05	2	5	5	0	0	0	1	0	0	0	0	0	0	1	3
212	19	309	HA1:6	NA:315	0.0119	0.541	0.4868	2	na	0.71	na	1	1	0.5	0	0	0	0	0	0.5	0	0	0	0	0	0
212	19	37	HA1:6	NA:43	0.0395	0.786	0.4868	2	na	0.71	na	1	1	0.5	0	0	0	0	0	0.5	0	0	0	0	0	0
213	15	71	HA1:2	NA:77	0.012	0.544	2.835	42.08	22.75	14.91	8.06	2	6	6	0	0	0	0	0	5	0	0	0	0	0	1
214	209	426	HA1:196	NA:432	0.0121	0.547	2.3563	12.33	6.17	4.37	2.19	2	3	3	0	0	0	0	0	2	0	0	0	1	0	0
214	75	426	HA1:62	NA:432	0.0415	0.785	2.3563	12.33	6.17	4.37	2.19	2	3	3	0	0	0	0	0	2	0	0	0	1	0	0
215	11	65	HA_sig_pept:14	NA:71	0.0122	0.55	1.2422	27.25	26.52	9.66	9.4	1	2	2	0	0	0	0	0	2	0	0	0	0	0	0
215	91	65	HA1:78	NA:71	0.0124	0.548	1.2422	27.25	26.52	9.66	9.4	1	2	2	0	0	0	0	0	2	0	0	0	0	0	0
215	554	65	HA2:212	NA:71	0.0126	0.554	1.2422	27.25	26.52	9.66	9.4	1	2	2	0	0	0	0	0	2	0	0	0	0	0	0
215	255	65	HA1:242	NA:71	0.0136	0.569	1.2422	27.25	26.52	9.66	9.4	1	2	2	0	0	0	0	0	2	0	0	0	0	0	0
215	492	65	HA2:150	NA:71	0.0147	0.58	1.2422	27.25	26.52	9.66	9.4	1	2	2	0	0	0	0	0	2	0	0	0	0	0	0
216	215	141	HA1:202	NA:147	0.0123	0.551	4.0766	10.4	4.8	3.69	1.7	2	5	5	0	0	1	0	0	0	0	0	0	0	1	3
216	543	141	HA2:201	NA:147	0.015	0.578	4.0766	10.4	4.8	3.69	1.7	2	5	5	0	0	1	0	0	0	0	0	0	0	1	3
216	235	141	HA1:222	NA:147	0.0151	0.578	4.0766	10.4	4.8	3.69	1.7	2	5	5	0	0	1	0	0	0	0	0	0	0	1	3
217	239	141	HA1:226	NA:147	0.0123	0.551	5.1312	8.58	10.09	3.04	3.58	2	6	6	0	0	0	0	0	4	0	0	0	0	1	1
218	107	333	HA1:94	NA:339	0.0124	0.548	2.2547	28.88	5.28	10.24	1.87	1	4	4	0	0	0	0	0	3	0	0	0	0	0	1
218	176	333	HA1:163	NA:339	0.0193	0.64	2.2547	28.88	5.28	10.24	1.87	1	4	4	0	0	0	0	0	3	0	0	0	0	0	1
219	63	366	HA1:50	NA:372	0.0125	0.551	4.9511	9.57	5.79	3.39	2.05	3	6	6	0	0	0	0	0	1.5	0	0	0	0	0	4.5
220	16	65	HA1:3	NA:71	0.0127	0.555	1.4006	21.25	26.52	7.53	9.4	1	2	2	0	0	0	0	0	2	0	0	0	0	0	0
220	139	65	HA1:126	NA:71	0.0177	0.621	1.4006	21.25	26.52	7.53	9.4	1	2	2	0	0	0	0	0	2	0	0	0	0	0	0
221	210	333	HA1:197	NA:339	0.0127	0.555	2.8897	18.88	19.78	6.69	7.01	2	4	4	0	0	0	0	0	3	0	0	0	0	0	1
222	8	34	HA_sig_pept:11	NA:40	0.0128	0.558	2.3473	30.38	22.6	10.77	8.01	1	4	4	0	0	0	0	0	2	0	0	0	0	1	1
223	463	329	HA2:121	NA:335	0.0129	0.562	4.5498	15.67	15.36	5.55	5.44	2	6	6	0	0	0	0	0	5	0	0	0	0	0	1
224	185	330	HA1:172	NA:336	0.013	0.563	3.8056	2.5	1.08	0.89	0.38	2	4	4	0	0	0	0	0	4	0	0	0	0	0	0
225	88	141	HA1:75	NA:147	0.013	0.563	4.1715	9.2	4.15	3.26	1.47	2	5	5	0	0	1	0	0	0	0	0	0	0	1	3
225	38	141	HA1:25	NA:147	0.0135	0.571	4.1715	9.2	4.15	3.26	1.47	2	5	5	0	0	1	0	0	0	0	0	0	0	1	3
226	238	209	HA1:225	NA:215	0.0131	0.564	2.7533	4.33	2.52	1.53	0.89	2	3	3	0	0	0	0	0	3	0	0	0	0	0	0
227	336	384	HA1:323	NA:390	0.0132	0.567	0.4934	1	na	0.35	na	1	1	0.5	0	0	0	0	0	0.5	0	0	0	0	0	0
227	232	384	HA1:219	NA:390	0.0383	0.775	0.4934	1	na	0.35	na	1	1	0.5	0	0	0	0	0	0.5	0	0	0	0	0	0
227	336	395	HA1:323	NA:401	0.0421	0.785	0.4934	1	na	0.35	na	1	1	0.5	0	0	0	0	0	0.5	0	0	0	0	0	0
228	212	199	HA1:199	NA:205	0.0133	0.571	0.9512	2.5	na	0.89	na	1	1	1	0	0	0	0	0	1	0	0	0	0	0	0
228	212	380	HA1:199	NA:386	0.0397	0.785	0.9512	2.5	na	0.89	na	1	1	1	0	0	0	0	0	1	0	0	0	0	0	0
229	199	38	HA1:186	NA:44	0.0134	0.571	3.2304	10.75	2.96	3.81	1.05	2	4	4	0	0	0	0	0	2	0	0	0	0	0	2
230	16	325	HA1:3	NA:331	0.0134	0.571	1.3955	20.75	23.69	7.35	8.4	2	2	2	0	0	0	0	0	1	0	0	0	0	0	1
231	70	52	HA1:57	NA:58	0.0134	0.571	0.9704	1.5	na	0.53	na	1	1	1	0	0	0	0	0	1	0	0	0	0	0	0
232	560	141	HA2:218	NA:147	0.0135	0.571	0.5	0	na	0	na	1	1	0.5	0	0	0	0	0	0.5	0	0	0	0	0	0
233	66	259	HA1:53	NA:265	0.0136	0.569	1.7662	50.88	34.05	18.03	12.07	2	4	4	0	0	0	0	0	3	0	0	0	0	0	1
234	388	252	HA2:46	NA:258	0.0136	0.569	3.2663	10.75	9.3	3.81	3.3	2	4	4	0	0	0	0	0	4	0	0	0	0	0	0
235	62	202	HA1:49	NA:208	0.0136	0.569	0.9512	2.5	na	0.89	na	1	1	1	0	0	0	0	0	1	0	0	0	0	0	0
236	398	303	HA2:56	NA:309	0.0137	0.572	0.9512	2.5	na	0.89	na	1	1	1	0	0	0	0	0	1	0	0	0	0	0	0
236	60	303	HA1:47	NA:309	0.019	0.64	0.9512	2.5	na	0.89	na	1	1	1	0	0	0	0	0	1	0	0	0	0	0	0
236	232	303	HA1:219	NA:309	0.0206	0.65	0.9512	2.5	na	0.89	na	1	1	1	0	0	0	0	0	1	0	0	0	0	0	0
236	229	303	HA1:216	NA:309	0.0297	0.739	0.9512	2.5	na	0.89	na	1	1	1	0	0	0	0	0	1	0	0	0	0	0	0
237	220	147	HA1:207	NA:153	0.0138	0.57	0.9802	1	na	0.35	na	1	1	1	0	0	0	0	0	1	0	0	0	0	0	0
237	220	247	HA1:207	NA:253	0.0161	0.603	0.9802	1	na	0.35	na	1	1	1	0	0	0	0	0	1	0	0	0	0	0	0
237	168	147	HA1:155	NA:153	0.0203	0.648	0.9802	1	na	0.35	na	1	1	1	0	0	0	0	0	1	0	0	0	0	0	0
237	168	247	HA1:155	NA:253	0.0235	0.689	0.9802	1	na	0.35	na	1	1	1	0	0	0	0	0	1	0	0	0	0	0	0
237	135	247	HA1:122	NA:253	0.0248	0.7	0.9802	1	na	0.35	na	1	1	1	0	0	0	0	0	1	0	0	0	0	0	0
237	135	147	HA1:122	NA:153	0.0253	0.706	0.9802	1	na	0.35	na	1	1	1	0	0	0	0	0	1	0	0	0	0	0	0
238	206	363	HA1:193	NA:369	0.0138	0.57	3.4995	6.75	2.99	2.39	1.06	3	4	4	0	0	0	0	0	3	0	0	0	0	1	0
239	205	329	HA1:192	NA:335	0.0138	0.57	3.7563	23.5	3.21	8.33	1.14	1	6	6	0	0	0	0	0	1	0	0	0	0	0	5
240	170	304	HA1:157	NA:310	0.0138	0.57	3.3455	21.8	14.31	7.73	5.07	1	5	5	0	0	0	0	0	3	0	0	0	0	0	2
241	336	121	HA1:323	NA:127	0.014	0.569	0.9704	1.5	na	0.53	na	1	1	1	0	0	0	0	0	1	0	0	0	0	0	0
241	232	121	HA1:219	NA:127	0.0478	0.801	0.9704	1.5	na	0.53	na	1	1	1	0	0	0	0	0	1	0	0	0	0	0	0
242	46	22	HA1:33	NA:28	0.014	0.569	0.9608	2	na	0.71	na	1	1	1	0	0	0	0	0	1	0	0	0	0	0	0
242	284	22	HA1:271	NA:28	0.014	0.569	0.9608	2	na	0.71	na	1	1	1	0	0	0	0	0	1	0	0	0	0	0	0
242	18	22	HA1:5	NA:28	0.0163	0.605	0.9608	2	na	0.71	na	1	1	1	0	0	0	0	0	1	0	0	0	0	0	0
242	105	22	HA1:92	NA:28	0.0309	0.744	0.9608	2	na	0.71	na	1	1	1	0	0	0	0	0	1	0	0	0	0	0	0
243	374	141	HA2:32	NA:147	0.0141	0.569	3.8447	2	1.63	0.71	0.58	2	4	4	0	0	0	0	0	3	0	0	0	0	1	0
244	201	65	HA1:188	NA:71	0.0142	0.571	1.3728	22.25	26.52	7.89	9.4	1	2	2	0	0	0	0	0	2	0	0	0	0	0	0
245	173	191	HA1:160	NA:197	0.0142	0.571	1.6467	9.75	2.47	3.46	0.88	1	2	2	0	0	0	0	0	2	0	0	0	0	0	0
246	325	35	HA1:312	NA:41	0.0143	0.571	0.9324	3.5	na	1.24	na	1	1	1	0	0	0	0	0	1	0	0	0	0	0	0
247	442	330	HA2:100	NA:336	0.0143	0.571	0.4934	1	na	0.35	na	1	1	0.5	0	0	0	0	0	0.5	0	0	0	0	0	0
248	96	361	HA1:83	NA:367	0.0144	0.572	4.8482	11	6.4	3.9	2.27	4	6	6	0	0	1	0	0	2	0	0	0	0	1	2
249	399	209	HA2:57	NA:215	0.0144	0.572	2.3964	11.33	3.88	4.02	1.38	1	3	3	0	0	0	0	0	1	0	0	0	0	0	2
250	260	408	HA1:247	NA:414	0.0145	0.576	0.4967	0.5	na	0.18	na	1	1	0.5	0	0	0	0	0	0.5	0	0	0	0	0	0
251	176	121	HA1:163	NA:127	0.0146	0.577	3.0767	14	10.79	4.96	3.82	2	4	4	0	0	0	0	0	4	0	0	0	0	0	0
252	170	242	HA1:157	NA:248	0.0146	0.577	2.8271	3	2.18	1.06	0.77	1	3	3	0	0	0	0	0	3	0	0	0	0	0	0
252	148	242	HA1:135	NA:248	0.0378	0.774	2.8271	3	2.18	1.06	0.77	1	3	3	0	0	0	0	0	3	0	0	0	0	0	0
253	169	379	HA1:156	NA:385	0.0148	0.578	4.3484	7.1	3.91	2.52	1.39	4	5	5	0	0	2	0	0	2	0	0	0	0	0	1
254	274	336	HA1:261	NA:342	0.0148	0.578	0.8869	6	na	2.13	na	1	1	1	0	0	1	0	0	0	0	0	0	0	0	0
255	451	54	HA2:109	NA:60	0.015	0.578	0.4804	3	na	1.06	na	1	1	0.5	0	0	0	0	0	0.5	0	0	0	0	0	0
255	451	18	HA2:109	NA:24	0.0151	0.578	0.4804	3	na	1.06	na	1	1	0.5	0	0	0	0	0	0.5	0	0	0	0	0	0
256	293	396	HA1:280	NA:402	0.015	0.578	0.99	0.5	na	0.18	na	1	1	1	0	0	0	0	0	1	0	0	0	0	0	0
256	243	396	HA1:230	NA:402	0.0294	0.736	0.99	0.5	na	0.18	na	1	1	1	0	0	0	0	0	1	0	0	0	0	0	0
257	227	45	HA1:214	NA:51	0.015	0.578	0.4836	2.5	na	0.89	na	1	1	0.5	0	0	0	0	0	0.5	0	0	0	0	0	0
257	227	256	HA1:214	NA:262	0.0298	0.74	0.4836	2.5	na	0.89	na	1	1	0.5	0	0	0	0	0	0.5	0	0	0	0	0	0
257	227	394	HA1:214	NA:400	0.0444	0.791	0.4836	2.5	na	0.89	na	1	1	0.5	0	0	0	0	0	0.5	0	0	0	0	0	0
257	227	48	HA1:214	NA:54	0.0451	0.79	0.4836	2.5	na	0.89	na	1	1	0.5	0	0	0	0	0	0.5	0	0	0	0	0	0
258	203	304	HA1:190	NA:310	0.0152	0.581	2.739	31.8	14.31	11.27	5.07	1	5	5	0	0	0	0	0	3	0	0	0	0	0	2
259	148	210	HA1:135	NA:216	0.0153	0.585	3.0172	15.62	14.43	5.54	5.11	3	4	4	0	0	0	0	0	3	0	0	0	0	0	1
260	170	393	HA1:157	NA:399	0.0154	0.586	2.8485	18.5	14.37	6.56	5.09	1	4	4	0	0	0	0	0	2	0	0	0	0	0	2
261	239	144	HA1:226	NA:150	0.0154	0.586	1.9312	1.75	0.35	0.62	0.12	1	2	2	0	0	0	0	0	2	0	0	0	0	0	0
262	320	296	HA1:307	NA:302	0.0157	0.594	0.9231	4	na	1.42	na	1	1	1	0	0	0	0	0	1	0	0	0	0	0	0
262	320	135	HA1:307	NA:141	0.0158	0.594	0.9231	4	na	1.42	na	1	1	1	0	0	0	0	0	1	0	0	0	0	0	0
262	466	296	HA2:124	NA:302	0.0177	0.621	0.9231	4	na	1.42	na	1	1	1	0	0	0	0	0	1	0	0	0	0	0	0
262	261	296	HA1:248	NA:302	0.0182	0.634	0.9231	4	na	1.42	na	1	1	1	0	0	0	0	0	1	0	0	0	0	0	0
262	261	135	HA1:248	NA:141	0.0187	0.637	0.9231	4	na	1.42	na	1	1	1	0	0	0	0	0	1	0	0	0	0	0	0
262	466	135	HA2:124	NA:141	0.0189	0.638	0.9231	4	na	1.42	na	1	1	1	0	0	0	0	0	1	0	0	0	0	0	0
262	226	135	HA1:213	NA:141	0.0237	0.693	0.9231	4	na	1.42	na	1	1	1	0	0	0	0	0	1	0	0	0	0	0	0
262	226	296	HA1:213	NA:302	0.0246	0.698	0.9231	4	na	1.42	na	1	1	1	0	0	0	0	0	1	0	0	0	0	0	0
263	397	143	HA2:55	NA:149	0.0157	0.594	0.8869	6	na	2.13	na	1	1	1	0	0	0	0	0	1	0	0	0	0	0	0
263	15	143	HA1:2	NA:149	0.0219	0.671	0.8869	6	na	2.13	na	1	1	1	0	0	0	0	0	1	0	0	0	0	0	0
264	172	144	HA1:159	NA:150	0.0157	0.594	1.8555	3.75	0.35	1.33	0.12	1	2	2	0	0	2	0	0	0	0	0	0	0	0	0
264	240	144	HA1:227	NA:150	0.0182	0.634	1.8555	3.75	0.35	1.33	0.12	1	2	2	0	0	2	0	0	0	0	0	0	0	0	0
265	288	214	HA1:275	NA:220	0.0158	0.594	1.6968	8.25	2.47	2.92	0.88	2	2	2	0	0	0	1	0	1	0	0	0	0	0	0
266	286	199	HA1:273	NA:205	0.0158	0.594	0.9139	4.5	na	1.59	na	1	1	1	0	0	0	0	0	1	0	0	0	0	0	0
266	286	380	HA1:273	NA:386	0.0481	0.799	0.9139	4.5	na	1.59	na	1	1	1	0	0	0	0	0	1	0	0	0	0	0	0
267	46	59	HA1:33	NA:65	0.0161	0.603	0.9608	2	na	0.71	na	1	1	1	0	0	0	0	0	1	0	0	0	0	0	0
267	284	59	HA1:271	NA:65	0.0161	0.603	0.9608	2	na	0.71	na	1	1	1	0	0	0	0	0	1	0	0	0	0	0	0
267	18	59	HA1:5	NA:65	0.0198	0.644	0.9608	2	na	0.71	na	1	1	1	0	0	0	0	0	1	0	0	0	0	0	0
267	105	59	HA1:92	NA:65	0.0325	0.748	0.9608	2	na	0.71	na	1	1	1	0	0	0	0	0	1	0	0	0	0	0	0
268	75	261	HA1:62	NA:267	0.0162	0.607	7.2145	13.06	16.86	4.63	5.98	4	9	9	0	0	0	2	0	7	0	0	0	0	0	0
268	171	261	HA1:158	NA:267	0.0279	0.73	7.2145	13.06	16.86	4.63	5.98	4	9	9	0	0	0	2	0	7	0	0	0	0	0	0
269	465	38	HA2:123	NA:44	0.0163	0.605	3.0983	13	5.52	4.61	1.96	2	4	4	0	0	0	0	0	2	0	0	0	0	0	2
270	170	141	HA1:157	NA:147	0.0163	0.605	3.8175	25.5	18.12	9.04	6.42	2	6	6	0	0	0	0	0	2	0	0	0	0	1	3
271	205	431	HA1:192	NA:437	0.0165	0.612	0.9231	4	na	1.42	na	1	1	1	0	0	0	0	0	1	0	0	0	0	0	0
272	6	301	HA_sig_pept:9	NA:307	0.0168	0.621	0.4967	0.5	na	0.18	na	1	1	0.5	0	0	0	0	0	0.5	0	0	0	0	0	0
273	275	252	HA1:262	NA:258	0.0169	0.623	2.8646	18.5	15.79	6.56	5.6	1	4	4	0	0	0	0	0	3	0	0	0	0	0	1
273	148	252	HA1:135	NA:258	0.0329	0.748	2.8646	18.5	15.79	6.56	5.6	1	4	4	0	0	0	0	0	3	0	0	0	0	0	1
274	202	54	HA1:189	NA:60	0.017	0.618	2.7895	3.67	2.08	1.3	0.74	3	3	3	0	0	2	0	0	1	0	0	0	0	0	0
275	23	325	HA1:10	NA:331	0.017	0.618	0.9704	1.5	na	0.53	na	1	1	1	0	0	0	1	0	0	0	0	0	0	0	0
275	47	325	HA1:34	NA:331	0.017	0.618	0.9704	1.5	na	0.53	na	1	1	1	0	0	0	1	0	0	0	0	0	0	0	0
275	23	429	HA1:10	NA:435	0.0233	0.684	0.9704	1.5	na	0.53	na	1	1	1	0	0	0	1	0	0	0	0	0	0	0	0
275	47	429	HA1:34	NA:435	0.0233	0.684	0.9704	1.5	na	0.53	na	1	1	1	0	0	0	1	0	0	0	0	0	0	0	0
276	9	325	HA_sig_pept:12	NA:331	0.017	0.618	0.4901	1.5	na	0.53	na	1	1	0.5	0	0	0	0	0	0.5	0	0	0	0	0	0
276	142	325	HA1:129	NA:331	0.017	0.618	0.4901	1.5	na	0.53	na	1	1	0.5	0	0	0	0	0	0.5	0	0	0	0	0	0
276	211	325	HA1:198	NA:331	0.017	0.618	0.4901	1.5	na	0.53	na	1	1	0.5	0	0	0	0	0	0.5	0	0	0	0	0	0
276	9	429	HA_sig_pept:12	NA:435	0.0233	0.684	0.4901	1.5	na	0.53	na	1	1	0.5	0	0	0	0	0	0.5	0	0	0	0	0	0
276	142	429	HA1:129	NA:435	0.0233	0.684	0.4901	1.5	na	0.53	na	1	1	0.5	0	0	0	0	0	0.5	0	0	0	0	0	0
276	211	429	HA1:198	NA:435	0.0233	0.684	0.4901	1.5	na	0.53	na	1	1	0.5	0	0	0	0	0	0.5	0	0	0	0	0	0
277	144	386	HA1:131	NA:392	0.0171	0.617	4.6959	14.08	16.04	4.99	5.68	3	6	6	0	0	1	0	0	2	0	0	0	0	0	3
278	134	330	HA1:121	NA:336	0.0172	0.617	3.6947	4	2.04	1.42	0.72	2	4	4	0	0	0	1	0	3	0	0	0	0	0	0
278	137	330	HA1:124	NA:336	0.0322	0.749	3.6947	4	2.04	1.42	0.72	2	4	4	0	0	0	1	0	3	0	0	0	0	0	0
279	388	54	HA2:46	NA:60	0.0172	0.617	2.5771	7.67	3.21	2.72	1.14	1	3	3	0	0	0	0	0	2	0	0	0	0	0	1
279	463	54	HA2:121	NA:60	0.0223	0.677	2.5771	7.67	3.21	2.72	1.14	1	3	3	0	0	0	0	0	2	0	0	0	0	0	1
280	16	362	HA1:3	NA:368	0.0173	0.612	1.3203	5.25	6.01	1.86	2.13	2	2	1.5	0	0	0	0	0	1.5	0	0	0	0	0	0
281	230	242	HA1:217	NA:248	0.0173	0.612	2.2191	32.5	19.08	11.52	6.76	2	4	4	0	0	0	0	0	4	0	0	0	0	0	0
282	156	121	HA1:143	NA:127	0.0173	0.612	2.3167	29.88	17.94	10.59	6.36	1	4	4	0	0	0	0	0	4	0	0	0	0	0	0
283	46	21	HA1:33	NA:27	0.0173	0.612	0.9512	2.5	na	0.89	na	1	1	1	0	0	0	0	0	1	0	0	0	0	0	0
284	274	424	HA1:261	NA:430	0.0173	0.612	0.9512	2.5	na	0.89	na	1	1	1	0	1	0	0	0	0	0	0	0	0	0	0
284	274	396	HA1:261	NA:402	0.0466	0.797	0.9512	2.5	na	0.89	na	1	1	1	0	1	0	0	0	0	0	0	0	0	0	0
284	274	121	HA1:261	NA:127	0.0467	0.795	0.9512	2.5	na	0.89	na	1	1	1	0	1	0	0	0	0	0	0	0	0	0	0
285	463	304	HA2:121	NA:310	0.0177	0.621	3.8193	15.1	14.42	5.35	5.11	2	5	5	0	0	0	0	0	4	0	0	0	0	0	1
286	203	393	HA1:190	NA:399	0.0178	0.622	2.3322	28.5	14.37	10.1	5.09	1	4	4	0	0	0	0	0	2	0	0	0	0	0	2
287	206	141	HA1:193	NA:147	0.0178	0.622	4.7969	12.75	14.67	4.52	5.2	2	6	6	0	0	0	0	0	4	0	0	0	0	1	1
288	202	329	HA1:189	NA:335	0.0184	0.636	5.2499	6.75	2.98	2.39	1.06	2	6	6	0	0	5	0	0	1	0	0	0	0	0	0
289	374	144	HA2:32	NA:150	0.0184	0.636	1.9312	1.75	0.35	0.62	0.12	1	2	2	0	0	0	0	0	2	0	0	0	0	0	0
290	95	34	HA1:82	NA:40	0.0186	0.637	2.2329	32.88	22.6	11.65	8.01	1	4	4	0	0	0	0	0	2	0	0	0	0	1	1
290	312	34	HA1:299	NA:40	0.0186	0.637	2.2329	32.88	22.6	11.65	8.01	1	4	4	0	0	0	0	0	2	0	0	0	0	1	1
291	538	7	HA2:196	NA:13	0.0186	0.637	0.4804	3	na	1.06	na	1	1	0.5	0	0	0	0	0	0.5	0	0	0	0	0	0
291	282	7	HA1:269	NA:13	0.022	0.67	0.4804	3	na	1.06	na	1	1	0.5	0	0	0	0	0	0.5	0	0	0	0	0	0
291	125	7	HA1:112	NA:13	0.0299	0.737	0.4804	3	na	1.06	na	1	1	0.5	0	0	0	0	0	0.5	0	0	0	0	0	0
291	212	7	HA1:199	NA:13	0.0309	0.744	0.4804	3	na	1.06	na	1	1	0.5	0	0	0	0	0	0.5	0	0	0	0	0	0
292	158	141	HA1:145	NA:147	0.0187	0.637	5.1312	8.58	10.09	3.04	3.58	2	6	6	0	0	0	0	0	4	0	0	0	0	1	1
293	10	362	HA_sig_pept:13	NA:368	0.0188	0.638	0.9802	1	na	0.35	na	1	1	1	0	0	0	0	0	1	0	0	0	0	0	0
293	10	326	HA_sig_pept:13	NA:332	0.043	0.785	0.9802	1	na	0.35	na	1	1	1	0	0	0	0	0	1	0	0	0	0	0	0
294	44	325	HA1:31	NA:331	0.0188	0.638	1.3572	24.5	32.53	8.68	11.53	2	2	2	0	0	0	1	0	1	0	0	0	0	0	0
295	203	242	HA1:190	NA:248	0.0191	0.637	2.3146	13	2.18	4.61	0.77	1	3	3	0	0	0	0	0	3	0	0	0	0	0	0
296	275	12	HA1:262	NA:18	0.0191	0.637	1.6537	10.5	14.14	3.72	5.01	1	2	2	0	0	0	0	0	2	0	0	0	0	0	0
296	148	12	HA1:135	NA:18	0.0346	0.761	1.6537	10.5	14.14	3.72	5.01	1	2	2	0	0	0	0	0	2	0	0	0	0	0	0
297	95	11	HA1:82	NA:17	0.0191	0.637	0.9048	5	na	1.77	na	1	1	1	0	0	0	0	0	1	0	0	0	0	0	0
297	312	11	HA1:299	NA:17	0.0191	0.637	0.9048	5	na	1.77	na	1	1	1	0	0	0	0	0	1	0	0	0	0	0	0
297	95	170	HA1:82	NA:176	0.0197	0.644	0.9048	5	na	1.77	na	1	1	1	0	0	0	0	0	1	0	0	0	0	0	0
297	312	170	HA1:299	NA:176	0.0197	0.644	0.9048	5	na	1.77	na	1	1	1	0	0	0	0	0	1	0	0	0	0	0	0
298	158	144	HA1:145	NA:150	0.0192	0.639	1.9312	1.75	0.35	0.62	0.12	1	2	2	0	0	0	0	0	2	0	0	0	0	0	0
299	139	326	HA1:126	NA:332	0.0194	0.64	2.0444	26.5	36.14	9.39	12.81	2	3	3	0	0	0	0	0	3	0	0	0	0	0	0
300	212	396	HA1:199	NA:402	0.0194	0.64	1	0	na	0	na	1	1	1	0	0	0	0	0	1	0	0	0	0	0	0
301	291	121	HA1:278	NA:127	0.0197	0.644	4.0031	13	16.22	4.61	5.75	2	5	5	0	0	0	0	0	5	0	0	0	0	0	0
302	285	301	HA1:272	NA:307	0.0197	0.644	0.99	0.5	na	0.18	na	1	1	1	0	0	0	0	0	1	0	0	0	0	0	0
303	199	386	HA1:186	NA:392	0.0197	0.644	4.0733	10.3	2.51	3.65	0.89	2	5	5	0	0	0	0	0	1	0	0	0	0	0	4
304	156	191	HA1:143	NA:197	0.0198	0.644	1.7485	6.75	2.47	2.39	0.88	1	2	2	0	0	0	0	0	2	0	0	0	0	0	0
305	159	40	HA1:146	NA:46	0.0199	0.643	0.8607	7.5	na	2.66	na	1	1	1	0	0	0	0	0	1	0	0	0	0	0	0
305	257	40	HA1:244	NA:46	0.0199	0.643	0.8607	7.5	na	2.66	na	1	1	1	0	0	0	0	0	1	0	0	0	0	0	0
305	67	40	HA1:54	NA:46	0.0228	0.687	0.8607	7.5	na	2.66	na	1	1	1	0	0	0	0	0	1	0	0	0	0	0	0
305	66	40	HA1:53	NA:46	0.0244	0.703	0.8607	7.5	na	2.66	na	1	1	1	0	0	0	0	0	1	0	0	0	0	0	0
305	273	40	HA1:260	NA:46	0.0314	0.745	0.8607	7.5	na	2.66	na	1	1	1	0	0	0	0	0	1	0	0	0	0	0	0
305	15	40	HA1:2	NA:46	0.0369	0.778	0.8607	7.5	na	2.66	na	1	1	1	0	0	0	0	0	1	0	0	0	0	0	0
306	70	329	HA1:57	NA:335	0.0199	0.643	3.5731	26	3.21	9.21	1.14	1	6	6	0	0	0	0	0	1	0	0	0	0	0	5
306	209	329	HA1:196	NA:335	0.0462	0.794	3.5731	26	3.21	9.21	1.14	1	6	6	0	0	0	0	0	1	0	0	0	0	0	5
307	8	45	HA_sig_pept:11	NA:51	0.0201	0.649	0.8869	6	na	2.13	na	1	1	1	0	0	0	0	0	1	0	0	0	0	0	0
308	96	257	HA1:83	NA:263	0.0202	0.649	4.1118	10.6	10.57	3.76	3.75	4	5	5	0	1	1	0	0	0	0	0	0	0	0	3
309	101	393	HA1:88	NA:399	0.0202	0.649	0.9608	2	na	0.71	na	1	1	1	0	0	0	0	0	1	0	0	0	0	0	0
310	150	259	HA1:137	NA:265	0.0203	0.648	2.8434	21.62	26.67	7.66	9.45	3	4	4	0	0	0	0	0	3	0	0	0	0	0	1
311	155	426	HA1:142	NA:432	0.0203	0.648	2.309	13.33	6.03	4.72	2.14	2	3	3	0	0	0	0	0	2	0	0	0	1	0	0
311	134	426	HA1:121	NA:432	0.0412	0.784	2.309	13.33	6.03	4.72	2.14	2	3	3	0	0	0	0	0	2	0	0	0	1	0	0
312	177	259	HA1:164	NA:265	0.0204	0.648	0.8869	6	na	2.13	na	1	1	1	0	0	0	0	0	1	0	0	0	0	0	0
312	187	259	HA1:174	NA:265	0.0204	0.648	0.8869	6	na	2.13	na	1	1	1	0	0	0	0	0	1	0	0	0	0	0	0
312	214	259	HA1:201	NA:265	0.0312	0.744	0.8869	6	na	2.13	na	1	1	1	0	0	0	0	0	1	0	0	0	0	0	0
313	238	257	HA1:225	NA:263	0.0206	0.65	3.6388	4.88	4.4	1.73	1.56	4	4	4	0	1	1	0	0	1	0	0	0	0	0	1
314	320	333	HA1:307	NA:339	0.0209	0.655	1.6537	44.38	5.28	15.73	1.87	1	4	4	0	0	0	0	0	3	0	0	0	0	0	1
314	466	333	HA2:124	NA:339	0.0256	0.703	1.6537	44.38	5.28	15.73	1.87	1	4	4	0	0	0	0	0	3	0	0	0	0	0	1
314	261	333	HA1:248	NA:339	0.0293	0.736	1.6537	44.38	5.28	15.73	1.87	1	4	4	0	0	0	0	0	3	0	0	0	0	0	1
314	226	333	HA1:213	NA:339	0.041	0.787	1.6537	44.38	5.28	15.73	1.87	1	4	4	0	0	0	0	0	3	0	0	0	0	0	1
315	148	393	HA1:135	NA:399	0.0209	0.655	2.9746	16.25	13.99	5.76	4.96	2	4	4	0	0	0	0	0	2	0	0	0	0	0	2
316	12	457	HA_sig_pept:15	NA:463	0.0209	0.655	1.9255	52.3	47.53	18.54	16.84	3	4	4	0	0	0	0	0	1.5	0	0	0	0	0	2.5
317	344	50	HA2:2	NA:56	0.0213	0.664	1.4838	17	20.51	6.02	7.27	1	2	2	0	0	0	0	0	2	0	0	0	0	0	0
318	13	50	HA_sig_pept:16	NA:56	0.0213	0.664	1.4838	17	20.51	6.02	7.27	1	2	2	0	0	0	0	0	2	0	0	0	0	0	0
319	11	147	HA_sig_pept:14	NA:153	0.0214	0.659	0.9048	5	na	1.77	na	1	1	1	0	0	0	0	0	1	0	0	0	0	0	0
319	91	147	HA1:78	NA:153	0.0214	0.659	0.9048	5	na	1.77	na	1	1	1	0	0	0	0	0	1	0	0	0	0	0	0
319	255	147	HA1:242	NA:153	0.0214	0.659	0.9048	5	na	1.77	na	1	1	1	0	0	0	0	0	1	0	0	0	0	0	0
319	554	147	HA2:212	NA:153	0.0214	0.659	0.9048	5	na	1.77	na	1	1	1	0	0	0	0	0	1	0	0	0	0	0	0
319	11	247	HA_sig_pept:14	NA:253	0.0245	0.697	0.9048	5	na	1.77	na	1	1	1	0	0	0	0	0	1	0	0	0	0	0	0
319	91	247	HA1:78	NA:253	0.0245	0.697	0.9048	5	na	1.77	na	1	1	1	0	0	0	0	0	1	0	0	0	0	0	0
319	255	247	HA1:242	NA:253	0.0245	0.697	0.9048	5	na	1.77	na	1	1	1	0	0	0	0	0	1	0	0	0	0	0	0
319	554	247	HA2:212	NA:253	0.0245	0.697	0.9048	5	na	1.77	na	1	1	1	0	0	0	0	0	1	0	0	0	0	0	0
319	492	147	HA2:150	NA:153	0.0257	0.705	0.9048	5	na	1.77	na	1	1	1	0	0	0	0	0	1	0	0	0	0	0	0
319	492	247	HA2:150	NA:253	0.0312	0.744	0.9048	5	na	1.77	na	1	1	1	0	0	0	0	0	1	0	0	0	0	0	0
320	76	50	HA1:63	NA:56	0.0214	0.659	1.4838	17	20.51	6.02	7.27	1	2	2	0	0	0	0	0	2	0	0	0	0	0	0
321	210	12	HA1:197	NA:18	0.0215	0.661	1.6048	12	14.14	4.25	5.01	1	2	2	0	0	0	0	0	2	0	0	0	0	0	0
321	291	12	HA1:278	NA:18	0.0337	0.758	1.6048	12	14.14	4.25	5.01	1	2	2	0	0	0	0	0	2	0	0	0	0	0	0
322	398	242	HA2:56	NA:248	0.0219	0.671	0.9802	1	na	0.35	na	1	1	1	0	0	0	0	0	1	0	0	0	0	0	0
322	60	242	HA1:47	NA:248	0.0221	0.673	0.9802	1	na	0.35	na	1	1	1	0	0	0	0	0	1	0	0	0	0	0	0
322	232	242	HA1:219	NA:248	0.0236	0.69	0.9802	1	na	0.35	na	1	1	1	0	0	0	0	0	1	0	0	0	0	0	0
323	134	261	HA1:121	NA:267	0.022	0.67	6.6596	9.31	4	3.3	1.42	3	8	8	0	0	0	2	0	6	0	0	0	0	0	0
324	125	307	HA1:112	NA:313	0.022	0.67	0.9704	1.5	na	0.53	na	1	1	1	0	0	0	0	0	1	0	0	0	0	0	0
325	206	428	HA1:193	NA:434	0.0222	0.675	0.9802	1	na	0.35	na	1	1	1	0	0	0	0	0	1	0	0	0	0	0	0
325	238	428	HA1:225	NA:434	0.0248	0.7	0.9802	1	na	0.35	na	1	1	1	0	0	0	0	0	1	0	0	0	0	0	0
326	185	333	HA1:172	NA:339	0.0226	0.684	3.0776	16.12	21.47	5.71	7.61	3	4	4	0	0	0	0	0	3	0	0	0	0	0	1
327	205	388	HA1:192	NA:394	0.0227	0.686	0.8694	7	na	2.48	na	1	1	1	0	0	0	0	0	1	0	0	0	0	0	0
328	134	12	HA1:121	NA:18	0.0228	0.687	1.7396	7.25	7.42	2.57	2.63	2	2	2	0	0	0	0	0	2	0	0	0	0	0	0
329	205	20	HA1:192	NA:26	0.0229	0.688	2.7516	19.12	7.49	6.78	2.65	1	4	4	0	0	0	0	0	2	0	0	0	0	0	2
330	542	257	HA2:200	NA:263	0.0229	0.688	1.8561	3.75	1.77	1.33	0.63	2	2	2	0	1	1	0	0	0	0	0	0	0	0	0
330	119	257	HA1:106	NA:263	0.0267	0.719	1.8561	3.75	1.77	1.33	0.63	2	2	2	0	1	1	0	0	0	0	0	0	0	0	0
331	320	143	HA1:307	NA:149	0.0231	0.69	0.8187	10	na	3.54	na	1	1	1	0	0	0	0	0	1	0	0	0	0	0	0
331	466	143	HA2:124	NA:149	0.0254	0.706	0.8187	10	na	3.54	na	1	1	1	0	0	0	0	0	1	0	0	0	0	0	0
331	261	143	HA1:248	NA:149	0.0255	0.705	0.8187	10	na	3.54	na	1	1	1	0	0	0	0	0	1	0	0	0	0	0	0
331	226	143	HA1:213	NA:149	0.0313	0.743	0.8187	10	na	3.54	na	1	1	1	0	0	0	0	0	1	0	0	0	0	0	0
332	465	17	HA2:123	NA:23	0.0231	0.69	0.9704	1.5	na	0.53	na	1	1	1	0	0	0	0	0	1	0	0	0	0	0	0
333	344	449	HA2:2	NA:455	0.0232	0.691	1.1531	41.25	54.8	14.62	19.42	1	2	2	0	0	0	0	0	2	0	0	0	0	0	0
334	13	449	HA_sig_pept:16	NA:455	0.0232	0.691	1.1531	41.25	54.8	14.62	19.42	1	2	2	0	0	0	0	0	2	0	0	0	0	0	0
335	157	449	HA1:144	NA:455	0.0233	0.684	1.9139	2.25	3.18	0.8	1.13	2	2	2	0	0	0	0	0	2	0	0	0	0	0	0
336	44	149	HA1:31	NA:155	0.0233	0.684	1.2904	22	4.24	7.8	1.5	1	2	2	0	0	0	0	0	2	0	0	0	0	0	0
337	8	304	HA_sig_pept:11	NA:310	0.0233	0.684	2.5795	34.8	14.31	12.33	5.07	1	5	5	0	0	0	0	0	3	0	0	0	0	0	2
338	275	304	HA1:262	NA:310	0.0236	0.69	3.2891	21.8	10.29	7.73	3.65	2	5	5	0	0	0	0	0	3	0	0	0	0	0	2
339	76	449	HA1:63	NA:455	0.0238	0.694	1.1531	41.25	54.8	14.62	19.42	1	2	2	0	0	0	0	0	2	0	0	0	0	0	0
340	176	210	HA1:163	NA:216	0.0238	0.694	2.2123	32.62	20.11	11.56	7.13	1	4	4	0	0	0	0	0	3	0	0	0	0	0	1
341	452	18	HA2:110	NA:24	0.0239	0.696	0.4901	1.5	na	0.53	na	1	1	0.5	0	0	0	0	0	0.5	0	0	0	0	0	0
341	293	18	HA1:280	NA:24	0.0311	0.746	0.4901	1.5	na	0.53	na	1	1	0.5	0	0	0	0	0	0.5	0	0	0	0	0	0
341	452	188	HA2:110	NA:194	0.0324	0.749	0.4901	1.5	na	0.53	na	1	1	0.5	0	0	0	0	0	0.5	0	0	0	0	0	0
341	452	395	HA2:110	NA:401	0.0381	0.774	0.4901	1.5	na	0.53	na	1	1	0.5	0	0	0	0	0	0.5	0	0	0	0	0	0
341	293	188	HA1:280	NA:194	0.0416	0.785	0.4901	1.5	na	0.53	na	1	1	0.5	0	0	0	0	0	0.5	0	0	0	0	0	0
342	542	193	HA2:200	NA:199	0.0241	0.702	2.726	5	5.68	1.77	2.01	3	3	3	0	2	0	0	0	1	0	0	0	0	0	0
342	119	193	HA1:106	NA:199	0.0286	0.733	2.726	5	5.68	1.77	2.01	3	3	3	0	2	0	0	0	1	0	0	0	0	0	0
343	159	121	HA1:146	NA:127	0.0242	0.702	1.994	37.38	17.94	13.25	6.36	1	4	4	0	0	0	0	0	4	0	0	0	0	0	0
343	257	121	HA1:244	NA:127	0.0242	0.702	1.994	37.38	17.94	13.25	6.36	1	4	4	0	0	0	0	0	4	0	0	0	0	0	0
343	67	121	HA1:54	NA:127	0.0292	0.734	1.994	37.38	17.94	13.25	6.36	1	4	4	0	0	0	0	0	4	0	0	0	0	0	0
343	66	121	HA1:53	NA:127	0.0393	0.783	1.994	37.38	17.94	13.25	6.36	1	4	4	0	0	0	0	0	4	0	0	0	0	0	0
344	157	137	HA1:144	NA:143	0.0242	0.702	3.6109	5.25	4.27	1.86	1.51	4	4	4	0	0	0	1	0	3	0	0	0	0	0	0
345	168	361	HA1:155	NA:367	0.0243	0.704	4.8321	11.17	6.46	3.96	2.29	4	6	6	0	0	1	0	0	2	0	0	0	0	1	2
346	339	193	HA1:326	NA:199	0.0244	0.703	0.9786	1.25	0.35	0.44	0.12	1	2	1	0	0	0	0	0	1	0	0	0	0	0	0
347	12	340	HA_sig_pept:15	NA:346	0.0245	0.697	1.4298	17.5	12.02	6.2	4.26	1	2	2	0	0	0	0	0	2	0	0	0	0	0	0
348	209	261	HA1:196	NA:267	0.0245	0.697	5.9529	8.21	3.59	2.91	1.27	2	7	7	0	0	0	2	0	5	0	0	0	0	0	0
349	465	408	HA2:123	NA:414	0.0245	0.697	0.9704	1.5	na	0.53	na	1	1	1	0	0	0	0	0	1	0	0	0	0	0	0
350	148	304	HA1:135	NA:310	0.0246	0.698	3.4667	19.8	13.41	7.02	4.75	2	5	5	0	0	0	0	0	3	0	0	0	0	0	2
351	176	33	HA1:163	NA:39	0.0248	0.7	0.9139	4.5	na	1.59	na	1	1	1	0	0	0	0	0	1	0	0	0	0	0	0
352	170	252	HA1:157	NA:258	0.0248	0.7	2.7249	21	15.79	7.44	5.6	1	4	4	0	0	0	0	0	3	0	0	0	0	0	1
353	291	259	HA1:278	NA:265	0.0249	0.701	2.851	17.5	8.9	6.2	3.15	2	4	4	0	0	0	0	0	3	0	0	0	0	0	1
354	8	393	HA_sig_pept:11	NA:399	0.0249	0.701	2.1964	31.5	14.37	11.16	5.09	1	4	4	0	0	0	0	0	2	0	0	0	0	0	2
355	284	21	HA1:271	NA:27	0.025	0.703	0.8869	6	na	2.13	na	1	1	1	0	0	0	0	0	1	0	0	0	0	0	0
355	18	21	HA1:5	NA:27	0.0272	0.726	0.8869	6	na	2.13	na	1	1	1	0	0	0	0	0	1	0	0	0	0	0	0
356	12	71	HA_sig_pept:15	NA:77	0.0252	0.706	2.1291	59.42	28.24	21.06	10.01	1	6	6	0	0	0	0	0	5	0	0	0	0	0	1
357	66	396	HA1:53	NA:402	0.0253	0.706	2.126	56.9	41.04	20.17	14.54	2	5	5	0	0	0	0	0	2	0	0	0	0	1	2
358	186	457	HA1:173	NA:463	0.0253	0.706	3.2416	17.38	34.42	6.16	12.2	3	4	4	0	0	0	0	0	3	0	0	0	0	0	1
359	186	329	HA1:173	NA:335	0.0254	0.706	3.5908	36.5	37.32	12.94	13.23	3	6	6	0	0	0	0	0	4	0	0	0	0	0	2
360	171	54	HA1:158	NA:60	0.0255	0.705	2.503	10.17	13.29	3.6	4.71	3	3	3	0	0	1	0	0	1	0	0	0	0	0	1
361	543	281	HA2:201	NA:287	0.0255	0.705	0.9608	2	na	0.71	na	1	1	1	0	0	0	0	0	1	0	0	0	0	0	0
362	288	330	HA1:275	NA:336	0.0256	0.703	2.612	26.7	30.92	9.46	10.96	3	5	3.5	0	0	0	1	0	2.5	0	0	0	0	0	0
363	63	209	HA1:50	NA:215	0.0256	0.703	2.7357	5.5	5.43	1.95	1.92	3	3	3	0	0	0	0	0	2.5	0	0	0	0	0	0.5
364	317	47	HA1:304	NA:53	0.0256	0.703	1	0	na	0	na	1	1	1	0	0	0	0	0	1	0	0	0	0	0	0
365	210	252	HA1:197	NA:258	0.0258	0.706	2.78	20	15.79	7.09	5.6	1	4	4	0	0	0	0	0	3	0	0	0	0	0	1
365	291	252	HA1:278	NA:258	0.037	0.778	2.78	20	15.79	7.09	5.6	1	4	4	0	0	0	0	0	3	0	0	0	0	0	1
366	185	397	HA1:172	NA:403	0.0259	0.707	1.7112	8	6.36	2.84	2.25	2	2	2	0	0	1	0	0	0	0	0	0	0	0	1
367	8	242	HA_sig_pept:11	NA:248	0.0261	0.712	2.1798	16	2.18	5.67	0.77	1	3	3	0	0	0	0	0	3	0	0	0	0	0	0
368	96	141	HA1:83	NA:147	0.0261	0.712	4.7403	12.08	5.95	4.28	2.11	3	6	6	0	0	1	0	0	1	0	0	0	0	1	3
369	168	257	HA1:155	NA:263	0.0262	0.712	4.1256	10.7	12.31	3.79	4.36	4	5	5	0	1	1	0	0	0	0	0	0	0	0	3
370	23	449	HA1:10	NA:455	0.0262	0.712	0.5	0	na	0	na	1	1	0.5	0	0	0	0	0	0.5	0	0	0	0	0	0
371	15	242	HA1:2	NA:248	0.0264	0.716	2.0101	26.12	14.86	9.26	5.27	2	4	3.5	0	0	0	0	0	3.5	0	0	0	0	0	0
372	273	396	HA1:260	NA:402	0.0266	0.719	2.1589	54.07	40.95	19.16	14.51	2	6	5.5	0.5	0	0	0.5	0	1	0	0	0	0	0.5	3
373	168	325	HA1:155	NA:331	0.0266	0.719	1.81	5	1.41	1.77	0.5	2	2	2	0	0	0	0	0	1	0	0	0	0	0	1
374	16	191	HA1:3	NA:197	0.0267	0.719	1.8826	12.5	10.11	4.43	3.58	2	3	2.5	0	0	0	0	0	2.5	0	0	0	0	0	0
375	344	44	HA2:2	NA:50	0.0268	0.72	1.1452	42.25	56.21	14.97	19.92	1	2	2	0	0	0	0	0	1	0	0	0	0	0	1
376	13	44	HA_sig_pept:16	NA:50	0.0268	0.72	1.1452	42.25	56.21	14.97	19.92	1	2	2	0	0	0	0	0	1	0	0	0	0	0	1
377	157	259	HA1:144	NA:265	0.0269	0.721	3.5769	5.75	4.66	2.04	1.65	4	4	4	0	0	0	1	0	3	0	0	0	0	0	0
378	203	252	HA1:190	NA:258	0.0271	0.725	2.231	31	15.79	10.99	5.6	1	4	4	0	0	0	0	0	3	0	0	0	0	0	1
379	76	44	HA1:63	NA:50	0.0272	0.726	1.1452	42.25	56.21	14.97	19.92	1	2	2	0	0	0	0	0	1	0	0	0	0	0	1
380	275	393	HA1:262	NA:399	0.0274	0.728	2.7712	19.12	10.4	6.78	3.69	2	4	4	0	0	0	0	0	2	0	0	0	0	0	2
381	317	449	HA1:304	NA:455	0.0274	0.728	1	0	na	0	na	1	1	1	0	0	0	0	0	1	0	0	0	0	0	0
382	12	284	HA_sig_pept:15	NA:290	0.0276	0.732	0.9231	4	na	1.42	na	1	1	1	0	0	0	0	0	1	0	0	0	0	0	0
383	46	51	HA1:33	NA:57	0.0277	0.729	0.9608	2	na	0.71	na	1	1	1	0	0	0	0	0	1	0	0	0	0	0	0
383	284	51	HA1:271	NA:57	0.0277	0.729	0.9608	2	na	0.71	na	1	1	1	0	0	0	0	0	1	0	0	0	0	0	0
383	18	51	HA1:5	NA:57	0.033	0.748	0.9608	2	na	0.71	na	1	1	1	0	0	0	0	0	1	0	0	0	0	0	0
384	320	210	HA1:307	NA:216	0.0277	0.729	1.6226	48.12	20.11	17.05	7.13	1	4	4	0	0	0	0	0	3	0	0	0	0	0	1
384	466	210	HA2:124	NA:216	0.0342	0.758	1.6226	48.12	20.11	17.05	7.13	1	4	4	0	0	0	0	0	3	0	0	0	0	0	1
384	261	210	HA1:248	NA:216	0.0359	0.766	1.6226	48.12	20.11	17.05	7.13	1	4	4	0	0	0	0	0	3	0	0	0	0	0	1
384	226	210	HA1:213	NA:216	0.0458	0.792	1.6226	48.12	20.11	17.05	7.13	1	4	4	0	0	0	0	0	3	0	0	0	0	0	1
385	70	20	HA1:57	NA:26	0.0279	0.73	2.6174	21.62	7.49	7.66	2.65	1	4	4	0	0	0	0	0	2	0	0	0	0	0	2
386	465	380	HA2:123	NA:386	0.028	0.731	2.3736	12	6.56	4.25	2.32	1	3	3	0	0	0	0	0	1	0	0	0	0	0	2
387	146	332	HA1:133	NA:338	0.0281	0.733	3.7042	16.5	13.88	5.85	4.92	3	5	5	0	0	0	0	0	3	0	0	0	0	0	2
388	16	384	HA1:3	NA:390	0.0282	0.733	1.2342	8	9.9	2.84	3.51	2	2	1.5	0	0	0	0	0	1.5	0	0	0	0	0	0
389	388	24	HA2:46	NA:30	0.0282	0.733	2.4712	10.5	11.26	3.72	3.99	2	3	3	0	0	0	0	0	3	0	0	0	0	0	0
390	344	340	HA2:2	NA:346	0.0283	0.732	1.4298	17.5	12.02	6.2	4.26	1	2	2	0	0	0	0	0	2	0	0	0	0	0	0
391	13	340	HA_sig_pept:16	NA:346	0.0283	0.732	1.4298	17.5	12.02	6.2	4.26	1	2	2	0	0	0	0	0	2	0	0	0	0	0	0
392	141	261	HA1:128	NA:267	0.0283	0.732	0.5	0	na	0	na	1	1	0.5	0	0	0	0	0	0.5	0	0	0	0	0	0
393	109	364	HA1:96	NA:370	0.0285	0.735	0.4901	1.5	na	0.53	na	1	1	0.5	0	0	0	0	0	0.5	0	0	0	0	0	0
394	226	54	HA1:213	NA:60	0.0286	0.733	1.4513	49.67	43.09	17.6	15.27	2	3	3	0	0	0	0	0	1	0	0	0	0	0	2
395	463	252	HA2:121	NA:258	0.0286	0.733	3.1494	12.62	9.71	4.47	3.44	2	4	4	0	0	0	0	0	4	0	0	0	0	0	0
396	240	54	HA1:227	NA:60	0.0287	0.732	2.4761	9.67	3.21	3.43	1.14	1	3	3	0	0	2	0	0	0	0	0	1	0	0	0
397	58	261	HA1:45	NA:267	0.0287	0.732	0.9608	2	na	0.71	na	1	1	1	0	0	0	0	0	1	0	0	0	0	0	0
398	374	323	HA2:32	NA:329	0.029	0.737	2.8633	2.33	0.58	0.83	0.21	2	3	3	0	0	0	0	0	3	0	0	0	0	0	0
399	76	340	HA1:63	NA:346	0.0291	0.736	1.4298	17.5	12.02	6.2	4.26	1	2	2	0	0	0	0	0	2	0	0	0	0	0	0
400	291	214	HA1:278	NA:220	0.0291	0.736	1.6493	10	8.49	3.54	3.01	2	2	2	0	0	0	0	0	1	0	0	0	0	0	1
401	7	329	HA_sig_pept:10	NA:335	0.0291	0.736	0.9608	2	na	0.71	na	1	1	1	0	0	0	0	0	1	0	0	0	0	0	0
402	344	71	HA2:2	NA:77	0.0292	0.734	2.1291	59.42	28.24	21.06	10.01	1	6	6	0	0	0	0	0	5	0	0	0	0	0	1
403	13	71	HA_sig_pept:16	NA:77	0.0292	0.734	2.1291	59.42	28.24	21.06	10.01	1	6	6	0	0	0	0	0	5	0	0	0	0	0	1
404	360	304	HA2:18	NA:310	0.0294	0.736	2.7516	31.92	31	11.31	10.99	3	5	5	0	0	0	0	0	3	0	0	0	0	0	2
405	168	141	HA1:155	NA:147	0.0295	0.737	4.7903	11.67	7.09	4.14	2.51	3	6	6	0	0	1	0	0	1	0	0	0	0	1	3
406	170	12	HA1:157	NA:18	0.0297	0.739	1.5731	13	14.14	4.61	5.01	1	2	2	0	0	0	0	0	2	0	0	0	0	0	0
407	58	252	HA1:45	NA:258	0.0298	0.74	0.4901	1.5	na	0.53	na	1	1	0.5	0	0	0	0	0	0.5	0	0	0	0	0	0
407	481	252	HA2:139	NA:258	0.0315	0.746	0.4901	1.5	na	0.53	na	1	1	0.5	0	0	0	0	0	0.5	0	0	0	0	0	0
408	107	13	HA1:94	NA:19	0.0299	0.737	1.2731	28.25	34.29	10.01	12.15	2	2	2	0	0	0	0	0	1	0	0	0	0	0	1
409	171	74	HA1:158	NA:80	0.0299	0.737	0.9802	1	na	0.35	na	1	1	1	0	0	0	0	0	1	0	0	0	0	0	0
410	76	71	HA1:63	NA:77	0.03	0.738	2.1291	59.42	28.24	21.06	10.01	1	6	6	0	0	0	0	0	5	0	0	0	0	0	1
411	225	35	HA1:212	NA:41	0.0301	0.74	0.8958	5.5	na	1.95	na	1	1	1	0	0	1	0	0	0	0	0	0	0	0	0
412	554	338	HA2:212	NA:344	0.0302	0.739	1.3884	3.75	1.77	1.33	0.63	2	2	1.5	0	0	0	0	0	1.5	0	0	0	0	0	0
412	255	338	HA1:242	NA:344	0.0324	0.749	1.3884	3.75	1.77	1.33	0.63	2	2	1.5	0	0	0	0	0	1.5	0	0	0	0	0	0
412	492	338	HA2:150	NA:344	0.0372	0.779	1.3884	3.75	1.77	1.33	0.63	2	2	1.5	0	0	0	0	0	1.5	0	0	0	0	0	0
413	291	242	HA1:278	NA:248	0.0302	0.739	2.8173	3.17	1.89	1.12	0.67	2	3	3	0	0	0	0	0	3	0	0	0	0	0	0
414	107	34	HA1:94	NA:40	0.0302	0.739	2.0819	36.38	22.6	12.89	8.01	1	4	4	0	0	0	0	0	2	0	0	0	0	1	1
414	176	34	HA1:163	NA:40	0.042	0.786	2.0819	36.38	22.6	12.89	8.01	1	4	4	0	0	0	0	0	2	0	0	0	0	1	1
415	44	121	HA1:31	NA:127	0.0303	0.739	2.2858	43.6	23.32	15.45	8.26	1	5	5	0	0	0	0	0	5	0	0	0	0	0	0
416	172	332	HA1:159	NA:338	0.0305	0.74	3.8468	13.5	6.91	4.78	2.45	2	5	5	0	0	2	0	0	2	0	0	1	0	0	0
417	243	259	HA1:230	NA:265	0.0306	0.742	0.9802	1	na	0.35	na	1	1	1	0	0	0	0	0	1	0	0	0	0	0	0
418	172	141	HA1:159	NA:147	0.0308	0.747	4.4611	17.08	17.75	6.05	6.29	2	6	6	0	0	3	0	0	1	0	1	0	0	0	1
419	44	395	HA1:31	NA:401	0.0309	0.744	2.0523	33.62	5.76	11.91	2.04	1	4	4	0	0	0	0	0	4	0	0	0	0	0	0
420	291	333	HA1:278	NA:339	0.0309	0.744	2.8102	21.75	25.37	7.71	8.99	2	4	4	0	0	0	0	0	3	0	0	0	0	0	1
421	226	332	HA1:213	NA:338	0.031	0.746	1.9684	23.83	19.78	8.45	7.01	2	3	3	0	0	0	0	0	3	0	0	0	0	0	0
422	243	340	HA1:230	NA:346	0.0311	0.746	0.4934	1	na	0.35	na	1	1	0.5	0	0	0	0	0	0.5	0	0	0	0	0	0
423	205	38	HA1:192	NA:44	0.0312	0.744	2.6644	20.5	4.95	7.27	1.75	1	4	4	0	0	0	0	0	2	0	0	0	0	0	2
424	118	76	HA1:105	NA:82	0.0313	0.743	0.5	0	na	0	na	1	1	0.5	0	0	0	0	0	0.5	0	0	0	0	0	0
425	270	322	HA1:257	NA:328	0.0317	0.748	0.4836	2.5	na	0.89	na	1	1	0.5	0	0	0	0	0	0.5	0	0	0	0	0	0
425	270	449	HA1:257	NA:455	0.0326	0.745	0.4836	2.5	na	0.89	na	1	1	0.5	0	0	0	0	0	0.5	0	0	0	0	0	0
425	270	65	HA1:257	NA:71	0.0338	0.758	0.4836	2.5	na	0.89	na	1	1	0.5	0	0	0	0	0	0.5	0	0	0	0	0	0
425	270	44	HA1:257	NA:50	0.0339	0.758	0.4836	2.5	na	0.89	na	1	1	0.5	0	0	0	0	0	0.5	0	0	0	0	0	0
425	270	50	HA1:257	NA:56	0.0424	0.784	0.4836	2.5	na	0.89	na	1	1	0.5	0	0	0	0	0	0.5	0	0	0	0	0	0
426	46	459	HA1:33	NA:465	0.0319	0.749	0.9608	2	na	0.71	na	1	1	1	0	0	0	0	0	1	0	0	0	0	0	0
426	284	459	HA1:271	NA:465	0.0319	0.749	0.9608	2	na	0.71	na	1	1	1	0	0	0	0	0	1	0	0	0	0	0	0
426	18	459	HA1:5	NA:465	0.0376	0.773	0.9608	2	na	0.71	na	1	1	1	0	0	0	0	0	1	0	0	0	0	0	0
427	289	261	HA1:276	NA:267	0.032	0.75	6.7635	8.5	3.42	3.01	1.21	3	8	8	0	0	0	2	0	6	0	0	0	0	0	0
428	397	33	HA2:55	NA:39	0.0321	0.75	0.827	9.5	na	3.37	na	1	1	1	0	0	0	0	0	1	0	0	0	0	0	0
429	465	386	HA2:123	NA:392	0.0321	0.75	3.8679	13	4.53	4.61	1.61	2	5	5	0	0	0	0	0	1	0	0	0	0	0	4
430	220	338	HA1:207	NA:344	0.0322	0.749	1.4638	1.75	1.06	0.62	0.38	2	2	1.5	0	0	0	0	0	1.5	0	0	0	0	0	0
430	135	338	HA1:122	NA:344	0.046	0.794	1.4638	1.75	1.06	0.62	0.38	2	2	1.5	0	0	0	0	0	1.5	0	0	0	0	0	0
431	173	296	HA1:160	NA:302	0.0323	0.749	0.7945	11.5	na	4.08	na	1	1	1	0	0	0	0	0	1	0	0	0	0	0	0
431	173	135	HA1:160	NA:141	0.0333	0.753	0.7945	11.5	na	4.08	na	1	1	1	0	0	0	0	0	1	0	0	0	0	0	0
432	155	261	HA1:142	NA:267	0.0325	0.748	5.8326	9.29	4.32	3.29	1.53	2	7	7	0	0	0	2	0	5	0	0	0	0	0	0
433	199	232	HA1:186	NA:238	0.0325	0.748	1.6791	8.75	1.06	3.1	0.38	2	2	2	0	0	0	0	0	1	0	0	0	0	0	1
434	159	191	HA1:146	NA:197	0.0326	0.745	1.505	14.25	2.47	5.05	0.88	1	2	2	0	0	0	0	0	2	0	0	0	0	0	0
434	257	191	HA1:244	NA:197	0.0326	0.745	1.505	14.25	2.47	5.05	0.88	1	2	2	0	0	0	0	0	2	0	0	0	0	0	0
434	67	191	HA1:54	NA:197	0.0415	0.785	1.505	14.25	2.47	5.05	0.88	1	2	2	0	0	0	0	0	2	0	0	0	0	0	0
435	156	296	HA1:143	NA:302	0.0326	0.745	0.8437	8.5	na	3.01	na	1	1	1	0	0	0	0	0	1	0	0	0	0	0	0
435	156	135	HA1:143	NA:141	0.034	0.756	0.8437	8.5	na	3.01	na	1	1	1	0	0	0	0	0	1	0	0	0	0	0	0
436	148	34	HA1:135	NA:40	0.0326	0.745	2.8845	18.75	18.14	6.64	6.43	2	4	4	0	0	0	0	0	2	0	0	0	0	1	1
437	289	12	HA1:276	NA:18	0.0328	0.747	1.7443	7	5.66	2.48	2.01	2	2	2	0	0	0	0	0	2	0	0	0	0	0	0
438	206	366	HA1:193	NA:372	0.0328	0.747	4.6488	16.75	23.3	5.94	8.26	2	6	6	0	0	0	0	0	4	0	0	0	0	0	2
439	240	257	HA1:227	NA:263	0.033	0.748	2.8522	2.62	0.25	0.93	0.09	3	3	3	0.5	0.5	2	0	0	0	0	0	0	0	0	0
440	118	361	HA1:105	NA:367	0.0337	0.758	1	0	na	0	na	1	1	1	0	0	0	0	0	1	0	0	0	0	0	0
441	146	393	HA1:133	NA:399	0.0338	0.758	3.0611	14.12	10.12	5	3.59	3	4	4	0	0	0	1	0	2	0	0	0	0	0	1
442	137	252	HA1:124	NA:258	0.0339	0.758	3.0805	14.38	13.54	5.1	4.8	2	4	4	0	0	0	0	0	3	0	0	0	0	0	1
443	397	333	HA2:55	NA:339	0.034	0.756	1.7915	40.38	5.28	14.31	1.87	1	4	4	0	0	0	0	0	3	0	0	0	0	0	1
444	137	210	HA1:124	NA:216	0.034	0.756	3.0787	13.88	10.27	4.92	3.64	3	4	4	0	0	0	0	0	3	0	0	0	0	0	1
445	185	252	HA1:172	NA:258	0.034	0.756	3.0394	14.5	10.3	5.14	3.65	2	4	4	0	0	0	0	0	3	0	0	0	0	0	1
446	88	457	HA1:75	NA:463	0.0341	0.757	3.3174	9.38	1.6	3.32	0.57	1	4	4	0	0	0	0	0	0	0	0	0	0	0	4
446	38	457	HA1:25	NA:463	0.0368	0.777	3.3174	9.38	1.6	3.32	0.57	1	4	4	0	0	0	0	0	0	0	0	0	0	0	4
447	535	301	HA2:193	NA:307	0.0344	0.761	0.9704	1.5	na	0.53	na	1	1	1	0	0	0	0	0	1	0	0	0	0	0	0
448	289	332	HA1:276	NA:338	0.0346	0.761	3.6625	17.6	15.87	6.24	5.62	2	5	5	0	0	0	0	0	2	0	0	0	0	0	3
449	144	34	HA1:131	NA:40	0.0346	0.761	3.2462	10.88	7.54	3.86	2.67	3	4	4	0	1	0	0	0	2	0	0	0	0	0	1
450	70	431	HA1:57	NA:437	0.0347	0.762	0.8781	6.5	na	2.3	na	1	1	1	0	0	0	0	0	1	0	0	0	0	0	0
450	150	431	HA1:137	NA:437	0.0463	0.795	0.8781	6.5	na	2.3	na	1	1	1	0	0	0	0	0	1	0	0	0	0	0	0
451	344	284	HA2:2	NA:290	0.0348	0.759	0.9231	4	na	1.42	na	1	1	1	0	0	0	0	0	1	0	0	0	0	0	0
452	76	284	HA1:63	NA:290	0.0348	0.759	0.9231	4	na	1.42	na	1	1	1	0	0	0	0	0	1	0	0	0	0	0	0
453	13	284	HA_sig_pept:16	NA:290	0.0348	0.759	0.9231	4	na	1.42	na	1	1	1	0	0	0	0	0	1	0	0	0	0	0	0
453	230	284	HA1:217	NA:290	0.0429	0.785	0.9231	4	na	1.42	na	1	1	1	0	0	0	0	0	1	0	0	0	0	0	0
454	95	304	HA1:82	NA:310	0.0348	0.759	2.4537	37.3	14.31	13.22	5.07	1	5	5	0	0	0	0	0	3	0	0	0	0	0	2
454	312	304	HA1:299	NA:310	0.0348	0.759	2.4537	37.3	14.31	13.22	5.07	1	5	5	0	0	0	0	0	3	0	0	0	0	0	2
455	107	170	HA1:94	NA:176	0.0349	0.76	0.8437	8.5	na	3.01	na	1	1	1	0	0	0	0	0	1	0	0	0	0	0	0
455	107	11	HA1:94	NA:17	0.0351	0.76	0.8437	8.5	na	3.01	na	1	1	1	0	0	0	0	0	1	0	0	0	0	0	0
455	176	170	HA1:163	NA:176	0.044	0.791	0.8437	8.5	na	3.01	na	1	1	1	0	0	0	0	0	1	0	0	0	0	0	0
455	176	11	HA1:163	NA:17	0.0458	0.792	0.8437	8.5	na	3.01	na	1	1	1	0	0	0	0	0	1	0	0	0	0	0	0
456	463	24	HA2:121	NA:30	0.035	0.76	2.4407	11.33	12.7	4.02	4.5	2	3	3	0	0	0	0	0	3	0	0	0	0	0	0
457	135	242	HA1:122	NA:248	0.0351	0.76	1.8287	4.5	2.12	1.59	0.75	2	2	2	0	0	0	0	0	2	0	0	0	0	0	0
458	199	410	HA1:186	NA:416	0.0354	0.764	2.4261	10.67	2.75	3.78	0.97	2	3	3	0	0	0	0	0	1	0	0	0	0	0	2
459	215	457	HA1:202	NA:463	0.0356	0.767	3.2194	10.88	1.6	3.86	0.57	1	4	4	0	0	0	0	0	0	0	0	0	0	0	4
459	235	457	HA1:222	NA:463	0.0398	0.787	3.2194	10.88	1.6	3.86	0.57	1	4	4	0	0	0	0	0	0	0	0	0	0	0	4
459	543	457	HA2:201	NA:463	0.0399	0.784	3.2194	10.88	1.6	3.86	0.57	1	4	4	0	0	0	0	0	0	0	0	0	0	0	4
460	96	121	HA1:83	NA:127	0.0357	0.768	4.685	12.83	7.38	4.55	2.62	3	6	6	0	0	0	0	0	5	0	0	0	0	1	0
461	148	332	HA1:135	NA:338	0.0358	0.766	3.3697	23.3	20.95	8.26	7.42	2	5	5	0	0	0	0	0	2	0	0	0	0	0	3
462	170	71	HA1:157	NA:77	0.0358	0.766	3.5524	19	15.31	6.73	5.43	1	5	5	0	0	0	0	0	4	0	0	0	0	0	1
463	203	256	HA1:190	NA:262	0.0358	0.766	1.3024	27	33.94	9.57	12.03	1	2	2	0	0	0	0	0	1	0	0	0	0	0	1
464	374	396	HA2:32	NA:402	0.0359	0.766	3.7396	3.38	1.11	1.2	0.39	2	4	4	0	0	0	0	0	2	0	0	0	0	1	1
465	75	395	HA1:62	NA:401	0.0361	0.769	3.6572	16.3	8.96	5.78	3.18	2	5	5	0	0	0	1	0	4	0	0	0	0	0	0
466	220	50	HA1:207	NA:56	0.0362	0.769	1.4256	19	20.51	6.73	7.27	1	2	2	0	0	0	0	0	2	0	0	0	0	0	0
467	107	458	HA1:94	NA:464	0.0366	0.776	1.2366	31	38.18	10.99	13.53	2	2	2	0	0	0	0	0	1	0	0	0	0	0	1
468	465	36	HA2:123	NA:42	0.0367	0.776	0.9139	4.5	na	1.59	na	1	1	1	0	0	0	0	0	1	0	0	0	0	0	0
469	66	256	HA1:53	NA:262	0.037	0.778	1.0374	42.5	43.58	15.06	15.44	2	2	2	0	0	0	0	0	1.5	0	0	0	0	0	0.5
470	70	38	HA1:57	NA:44	0.0371	0.778	2.5344	23	4.95	8.15	1.75	1	4	4	0	0	0	0	0	2	0	0	0	0	0	2
471	399	457	HA2:57	NA:463	0.0371	0.778	3.0319	13.88	1.6	4.92	0.57	1	4	4	0	0	0	0	0	0	0	0	0	0	0	4
472	11	50	HA_sig_pept:14	NA:56	0.0373	0.776	1.316	23	20.51	8.15	7.27	1	2	2	0	0	0	0	0	2	0	0	0	0	0	0
472	91	50	HA1:78	NA:56	0.0376	0.773	1.316	23	20.51	8.15	7.27	1	2	2	0	0	0	0	0	2	0	0	0	0	0	0
472	554	50	HA2:212	NA:56	0.0392	0.785	1.316	23	20.51	8.15	7.27	1	2	2	0	0	0	0	0	2	0	0	0	0	0	0
472	255	50	HA1:242	NA:56	0.0431	0.785	1.316	23	20.51	8.15	7.27	1	2	2	0	0	0	0	0	2	0	0	0	0	0	0
472	492	50	HA2:150	NA:56	0.0478	0.801	1.316	23	20.51	8.15	7.27	1	2	2	0	0	0	0	0	2	0	0	0	0	0	0
473	238	386	HA1:225	NA:392	0.0373	0.776	3.7327	3.5	2.38	1.24	0.84	2	4	4	0	0	1	0	0	3	0	0	0	0	0	0
474	95	393	HA1:82	NA:399	0.0373	0.776	2.0893	34	14.37	12.05	5.09	1	4	4	0	0	0	0	0	2	0	0	0	0	0	2
474	312	393	HA1:299	NA:399	0.0373	0.776	2.0893	34	14.37	12.05	5.09	1	4	4	0	0	0	0	0	2	0	0	0	0	0	2
475	44	65	HA1:31	NA:71	0.0374	0.775	1.1467	31.25	26.52	11.07	9.4	1	2	2	0	0	0	0	0	2	0	0	0	0	0	0
476	199	257	HA1:186	NA:263	0.0374	0.775	3.277	10	2.04	3.54	0.72	2	4	4	0	0	0	0	0	0	0	0	0	0	1	3
477	236	379	HA1:223	NA:385	0.0374	0.775	0.99	0.5	na	0.18	na	1	1	1	0	0	0	0	0	1	0	0	0	0	0	0
477	229	379	HA1:216	NA:385	0.038	0.774	0.99	0.5	na	0.18	na	1	1	1	0	0	0	0	0	1	0	0	0	0	0	0
477	236	257	HA1:223	NA:263	0.0408	0.789	0.99	0.5	na	0.18	na	1	1	1	0	0	0	0	0	1	0	0	0	0	0	0
477	229	257	HA1:216	NA:263	0.041	0.787	0.99	0.5	na	0.18	na	1	1	1	0	0	0	0	0	1	0	0	0	0	0	0
477	236	71	HA1:223	NA:77	0.048	0.8	0.99	0.5	na	0.18	na	1	1	1	0	0	0	0	0	1	0	0	0	0	0	0
477	229	71	HA1:216	NA:77	0.0483	0.8	0.99	0.5	na	0.18	na	1	1	1	0	0	0	0	0	1	0	0	0	0	0	0
478	220	449	HA1:207	NA:455	0.0375	0.775	1.1079	43.25	54.8	15.33	19.42	1	2	2	0	0	0	0	0	2	0	0	0	0	0	0
479	80	410	HA1:67	NA:416	0.0375	0.775	0.4934	1	na	0.35	na	1	1	0.5	0	0	0	0	0	0.5	0	0	0	0	0	0
480	71	457	HA1:58	NA:463	0.0376	0.773	0.99	0.5	na	0.18	na	1	1	1	0	0	0	0	0	1	0	0	0	0	0	0
480	502	457	HA2:160	NA:463	0.0376	0.773	0.99	0.5	na	0.18	na	1	1	1	0	0	0	0	0	1	0	0	0	0	0	0
480	71	329	HA1:58	NA:335	0.0453	0.791	0.99	0.5	na	0.18	na	1	1	1	0	0	0	0	0	1	0	0	0	0	0	0
480	502	329	HA2:160	NA:335	0.0453	0.791	0.99	0.5	na	0.18	na	1	1	1	0	0	0	0	0	1	0	0	0	0	0	0
481	8	386	HA_sig_pept:11	NA:392	0.0377	0.774	2.8464	40.58	18.28	14.38	6.48	1	6	6	0	0	0	0	0	2	0	0	0	0	0	4
482	146	304	HA1:133	NA:310	0.038	0.774	3.6434	16.6	9.7	5.88	3.44	3	5	5	0	0	0	1	0	3	0	0	0	0	0	1
483	225	24	HA1:212	NA:30	0.038	0.774	1	0	na	0	na	1	1	1	0	0	0	0	0	1	0	0	0	0	0	0
484	8	252	HA_sig_pept:11	NA:258	0.038	0.774	2.1011	34	15.79	12.05	5.6	1	4	4	0	0	0	0	0	3	0	0	0	0	0	1
485	44	120	HA1:31	NA:126	0.0382	0.774	1.1489	46.25	64.7	16.39	22.93	2	2	2	0	0	0	0	0	2	0	0	0	0	0	0
486	289	412	HA1:276	NA:418	0.0382	0.774	0.9608	2	na	0.71	na	1	1	1	0	0	0	0	0	1	0	0	0	0	0	0
486	170	412	HA1:157	NA:418	0.0441	0.789	0.9608	2	na	0.71	na	1	1	1	0	0	0	0	0	1	0	0	0	0	0	0
486	463	412	HA2:121	NA:418	0.047	0.797	0.9608	2	na	0.71	na	1	1	1	0	0	0	0	0	1	0	0	0	0	0	0
487	230	328	HA1:217	NA:334	0.0385	0.777	1.2516	34.5	48.79	12.23	17.29	2	2	2	0	0	0	0	0	2	0	0	0	0	0	0
488	320	33	HA1:307	NA:39	0.0386	0.778	0.7634	13.5	na	4.78	na	1	1	1	0	0	0	0	0	1	0	0	0	0	0	0
488	261	33	HA1:248	NA:39	0.0411	0.787	0.7634	13.5	na	4.78	na	1	1	1	0	0	0	0	0	1	0	0	0	0	0	0
488	466	33	HA2:124	NA:39	0.0417	0.783	0.7634	13.5	na	4.78	na	1	1	1	0	0	0	0	0	1	0	0	0	0	0	0
488	226	33	HA1:213	NA:39	0.0468	0.795	0.7634	13.5	na	4.78	na	1	1	1	0	0	0	0	0	1	0	0	0	0	0	0
489	62	50	HA1:49	NA:56	0.0389	0.781	0.4967	0.5	na	0.18	na	1	1	0.5	0	0	0	0	0	0.5	0	0	0	0	0	0
490	12	259	HA_sig_pept:15	NA:265	0.039	0.782	1.5443	56.12	31.62	19.89	11.21	1	4	4	0	0	0	0	0	3	0	0	0	0	0	1
491	399	36	HA2:57	NA:42	0.0393	0.783	0.9418	3	na	1.06	na	1	1	1	0	0	0	0	0	1	0	0	0	0	0	0
492	155	329	HA1:142	NA:335	0.0393	0.783	3.6576	23.71	10.44	8.4	3.7	2	6	6	0	0	0	0	0	1.5	0	0	0	0	0	4.5
493	95	242	HA1:82	NA:248	0.0396	0.784	2.0735	18.5	2.18	6.56	0.77	1	3	3	0	0	0	0	0	3	0	0	0	0	0	0
493	312	242	HA1:299	NA:248	0.0396	0.784	2.0735	18.5	2.18	6.56	0.77	1	3	3	0	0	0	0	0	3	0	0	0	0	0	0
494	230	50	HA1:217	NA:56	0.0399	0.784	1.6216	11.25	12.37	3.99	4.38	2	2	2	0	0	0	0	0	2	0	0	0	0	0	0
495	173	143	HA1:160	NA:149	0.0399	0.784	0.7047	17.5	na	6.2	na	1	1	1	0	0	0	0	0	1	0	0	0	0	0	0
496	63	386	HA1:50	NA:392	0.0399	0.784	4.4665	18.86	28.84	6.68	10.22	5	6	6	0	0	1	0	0	4.5	0	0	0	0	0	0.5
497	139	427	HA1:126	NA:433	0.0399	0.784	0.9418	3	na	1.06	na	1	1	1	0	0	0	0	0	1	0	0	0	0	0	0
498	291	71	HA1:278	NA:77	0.0402	0.786	3.8228	25.08	17.71	8.89	6.28	2	6	6	0	0	0	0	0	5	0	0	0	0	0	1
499	320	18	HA1:307	NA:24	0.0402	0.786	1.2765	52.17	36.31	18.49	12.87	1	3	3	0	0	0	0	0	1	0	0	0	0	0	2
499	466	18	HA2:124	NA:24	0.046	0.794	1.2765	52.17	36.31	18.49	12.87	1	3	3	0	0	0	0	0	1	0	0	0	0	0	2
499	261	18	HA1:248	NA:24	0.049	0.801	1.2765	52.17	36.31	18.49	12.87	1	3	3	0	0	0	0	0	1	0	0	0	0	0	2
500	388	263	HA2:46	NA:269	0.0403	0.786	1.7661	6.25	2.47	2.21	0.88	2	2	2	0	0	0	0	0	2	0	0	0	0	0	0
501	317	328	HA1:304	NA:334	0.0403	0.786	0.99	0.5	na	0.18	na	1	1	1	0	0	0	0	0	1	0	0	0	0	0	0
502	203	71	HA1:190	NA:77	0.0405	0.788	2.9085	29	15.31	10.28	5.43	1	5	5	0	0	0	0	0	4	0	0	0	0	0	1
503	199	141	HA1:186	NA:147	0.0406	0.789	3.9511	11.8	1.86	4.18	0.66	2	5	5	0	0	0	0	0	0	0	0	0	0	1	4
504	201	50	HA1:188	NA:56	0.0408	0.789	1.4544	18	20.51	6.38	7.27	1	2	2	0	0	0	0	0	2	0	0	0	0	0	0
505	203	12	HA1:190	NA:18	0.0408	0.789	1.2879	23	14.14	8.15	5.01	1	2	2	0	0	0	0	0	2	0	0	0	0	0	0
506	46	46	HA1:33	NA:52	0.041	0.787	0.9418	3	na	1.06	na	1	1	1	0	0	0	0	0	1	0	0	0	0	0	0
507	240	323	HA1:227	NA:329	0.041	0.787	2.6815	5.67	2.89	2.01	1.02	1	3	3	0	0	3	0	0	0	0	0	0	0	0	0
508	155	263	HA1:142	NA:269	0.041	0.787	1.577	13.75	19.45	4.87	6.89	1	2	2	0	0	0	0	0	1	0	0	0	0	0	1
509	156	341	HA1:143	NA:347	0.041	0.787	1	0	na	0	na	1	1	1	0	0	0	0	0	1	0	0	0	0	0	0
510	116	37	HA1:103	NA:43	0.0411	0.787	0.4901	1.5	na	0.53	na	1	1	0.5	0	0	0	0	0	0.5	0	0	0	0	0	0
511	230	214	HA1:217	NA:220	0.0412	0.784	1.2494	30	36.77	10.63	13.03	2	2	2	0	0	0	0	0	1	0	0	0	0	0	1
512	67	329	HA1:54	NA:335	0.0412	0.784	1.9061	69.75	33.22	24.72	11.77	2	6	6	0	0	0	0	0	2	0	0	0	0	0	4
513	289	330	HA1:276	NA:336	0.0413	0.785	3.6388	4.75	1.55	1.68	0.55	2	4	4	0	0	0	1	0	3	0	0	0	0	0	0
514	156	143	HA1:143	NA:149	0.0416	0.785	0.7483	14.5	na	5.14	na	1	1	1	0	0	0	0	0	1	0	0	0	0	0	0
515	96	386	HA1:83	NA:392	0.0417	0.783	4.6232	14.83	15.83	5.26	5.61	3	6	6	0	0	1	0	0	2	0	0	0	0	0	3
516	16	50	HA1:3	NA:56	0.042	0.786	1.4838	17	20.51	6.02	7.27	1	2	2	0	0	0	0	0	2	0	0	0	0	0	0
517	360	257	HA2:18	NA:263	0.0421	0.785	2.6209	43.1	36.92	15.27	13.08	3	5	5	0	1	1	0	0	0	0	0	0	0	0	3
518	399	386	HA2:57	NA:392	0.0421	0.785	3.2077	11.38	6.61	4.03	2.34	2	4	4	0	0	1	0	0	0	0	0	0	0	0	3
519	95	45	HA1:82	NA:51	0.0422	0.785	0.8437	8.5	na	3.01	na	1	1	1	0	0	0	0	0	1	0	0	0	0	0	0
519	312	45	HA1:299	NA:51	0.0422	0.785	0.8437	8.5	na	3.01	na	1	1	1	0	0	0	0	0	1	0	0	0	0	0	0
520	206	54	HA1:193	NA:60	0.0423	0.786	2.5771	7.67	3.21	2.72	1.14	1	3	3	0	0	0	0	0	2	0	0	0	0	0	1
520	238	54	HA1:225	NA:60	0.0445	0.791	2.5771	7.67	3.21	2.72	1.14	1	3	3	0	0	0	0	0	2	0	0	0	0	0	1
521	11	449	HA_sig_pept:14	NA:455	0.0424	0.784	1.0227	47.25	54.8	16.75	19.42	1	2	2	0	0	0	0	0	2	0	0	0	0	0	0
521	91	449	HA1:78	NA:455	0.043	0.785	1.0227	47.25	54.8	16.75	19.42	1	2	2	0	0	0	0	0	2	0	0	0	0	0	0
521	554	449	HA2:212	NA:455	0.0447	0.788	1.0227	47.25	54.8	16.75	19.42	1	2	2	0	0	0	0	0	2	0	0	0	0	0	0
521	255	449	HA1:242	NA:455	0.0497	0.799	1.0227	47.25	54.8	16.75	19.42	1	2	2	0	0	0	0	0	2	0	0	0	0	0	0
522	397	210	HA2:55	NA:216	0.0424	0.784	1.7578	44.12	20.11	15.64	7.13	1	4	4	0	0	0	0	0	3	0	0	0	0	0	1
523	465	209	HA2:123	NA:215	0.0425	0.784	2.3256	12.83	3.88	4.55	1.38	1	3	3	0	0	0	0	0	1	0	0	0	0	0	2
524	134	257	HA1:121	NA:263	0.0425	0.784	3.4293	19.6	9.28	6.95	3.29	2	5	5	0	0	0	1	0	0	0	0	0	0	1	3
525	339	329	HA1:326	NA:335	0.0426	0.785	0.9704	1.5	na	0.53	na	1	1	1	0	0	0	0	0	1	0	0	0	0	0	0
526	44	338	HA1:31	NA:344	0.0429	0.785	1.5123	14.25	7.42	5.05	2.63	2	2	2	0	0	0	0	0	2	0	0	0	0	0	0
527	11	71	HA_sig_pept:14	NA:77	0.0429	0.785	1.8884	65.42	28.24	23.18	10.01	1	6	6	0	0	0	0	0	5	0	0	0	0	0	1
527	91	71	HA1:78	NA:77	0.0444	0.791	1.8884	65.42	28.24	23.18	10.01	1	6	6	0	0	0	0	0	5	0	0	0	0	0	1
527	554	71	HA2:212	NA:77	0.0495	0.801	1.8884	65.42	28.24	23.18	10.01	1	6	6	0	0	0	0	0	5	0	0	0	0	0	1
528	137	12	HA1:124	NA:18	0.0429	0.785	1.709	8.25	8.84	2.92	3.13	2	2	2	0	0	0	0	0	2	0	0	0	0	0	0
529	80	329	HA1:67	NA:335	0.0431	0.785	0.4967	0.5	na	0.18	na	1	1	0.5	0	0	0	0	0	0.5	0	0	0	0	0	0
530	67	362	HA1:54	NA:368	0.0434	0.787	0.9446	3	3.54	1.06	1.25	2	1	1	0	0	0	0	0	1	0	0	0	0	0	0
531	220	44	HA1:207	NA:50	0.0436	0.787	1.1003	44.25	56.21	15.68	19.92	1	2	2	0	0	0	0	0	1	0	0	0	0	0	1
532	215	386	HA1:202	NA:392	0.0436	0.787	3.3466	9.12	5.22	3.23	1.85	2	4	4	0	0	1	0	0	0	0	0	0	0	0	3
533	542	44	HA2:200	NA:50	0.0436	0.787	0.9608	2	na	0.71	na	1	1	1	0	0	1	0	0	0	0	0	0	0	0	0
533	119	44	HA1:106	NA:50	0.0483	0.8	0.9608	2	na	0.71	na	1	1	1	0	0	1	0	0	0	0	0	0	0	0	0
534	139	69	HA1:126	NA:75	0.0436	0.787	0.9324	3.5	na	1.24	na	1	1	1	0	0	0	0	0	1	0	0	0	0	0	0
535	16	449	HA1:3	NA:455	0.0437	0.786	1.1531	41.25	54.8	14.62	19.42	1	2	2	0	0	0	0	0	2	0	0	0	0	0	0
536	155	366	HA1:142	NA:372	0.0437	0.786	3.6232	25.25	1.92	8.95	0.68	1	6	6	0	0	0	0	0	0	0	0	0	0	0	6
537	16	284	HA1:3	NA:290	0.0441	0.789	0.9231	4	na	1.42	na	1	1	1	0	0	0	0	0	1	0	0	0	0	0	0
538	11	44	HA_sig_pept:14	NA:50	0.0442	0.79	1.0157	48.25	56.21	17.1	19.92	1	2	2	0	0	0	0	0	1	0	0	0	0	0	1
538	91	44	HA1:78	NA:50	0.0445	0.791	1.0157	48.25	56.21	17.1	19.92	1	2	2	0	0	0	0	0	1	0	0	0	0	0	1
538	554	44	HA2:212	NA:50	0.0475	0.8	1.0157	48.25	56.21	17.1	19.92	1	2	2	0	0	0	0	0	1	0	0	0	0	0	1
539	291	328	HA1:278	NA:334	0.0446	0.79	1.5599	14.5	20.51	5.14	7.27	2	2	2	0	0	0	0	0	2	0	0	0	0	0	0
540	542	379	HA2:200	NA:385	0.0446	0.79	1.8097	5	0	1.77	0	1	2	2	0	0	2	0	0	0	0	0	0	0	0	0
540	119	379	HA1:106	NA:385	0.0493	0.801	1.8097	5	0	1.77	0	1	2	2	0	0	2	0	0	0	0	0	0	0	0	0
541	291	395	HA1:278	NA:401	0.0447	0.788	3.2855	21.4	7.05	7.58	2.5	2	5	5	0	0	0	0	0	4	0	0	0	0	0	1
542	170	192	HA1:157	NA:198	0.0447	0.788	0.9512	2.5	na	0.89	na	1	1	1	0	0	0	0	0	1	0	0	0	0	0	0
542	463	192	HA2:121	NA:198	0.045	0.789	0.9512	2.5	na	0.89	na	1	1	1	0	0	0	0	0	1	0	0	0	0	0	0
542	170	25	HA1:157	NA:31	0.0466	0.797	0.9512	2.5	na	0.89	na	1	1	1	0	0	0	0	0	1	0	0	0	0	0	0
542	463	25	HA2:121	NA:31	0.0474	0.799	0.9512	2.5	na	0.89	na	1	1	1	0	0	0	0	0	1	0	0	0	0	0	0
543	220	340	HA1:207	NA:346	0.0449	0.788	1.3737	19.5	12.02	6.91	4.26	1	2	2	0	0	0	0	0	2	0	0	0	0	0	0
544	320	34	HA1:307	NA:40	0.0449	0.788	1.527	51.88	22.6	18.39	8.01	1	4	4	0	0	0	0	0	2	0	0	0	0	1	1
545	135	210	HA1:122	NA:216	0.0452	0.791	1.7926	52.38	39.38	18.56	13.96	2	4	4	0	0	0	0	0	3	0	0	0	0	0	1
546	199	144	HA1:186	NA:150	0.0454	0.791	1.6622	9.25	0.35	3.28	0.12	1	2	2	0	0	0	0	0	0	0	0	0	0	0	2
547	230	340	HA1:217	NA:346	0.0457	0.792	1.5835	11.75	3.89	4.16	1.38	2	2	2	0	0	0	0	0	2	0	0	0	0	0	0
548	286	397	HA1:273	NA:403	0.0457	0.792	0.4772	3.5	na	1.24	na	1	1	0.5	0	0	0	0	0	0.5	0	0	0	0	0	0
549	203	394	HA1:190	NA:400	0.0457	0.792	1.6975	8.5	7.78	3.01	2.76	1	2	2	0	0	0	0	0	2	0	0	0	0	0	0
550	157	397	HA1:144	NA:403	0.0462	0.794	1.8742	3.25	0.35	1.15	0.12	2	2	2	0	0	1	1	0	0	0	0	0	0	0	0
551	286	426	HA1:273	NA:432	0.0462	0.794	0.9139	4.5	na	1.59	na	1	1	1	0	0	0	0	0	1	0	0	0	0	0	0
552	360	193	HA2:18	NA:199	0.0465	0.797	3.8634	14.3	13.41	5.07	4.75	4	5	5	0	2	0	0	0	3	0	0	0	0	0	0
553	88	386	HA1:75	NA:392	0.0465	0.797	3.4193	8	4.55	2.84	1.61	2	4	4	0	0	1	0	0	0	0	0	0	0	0	3
554	388	20	HA2:46	NA:26	0.0466	0.797	2.9808	15.62	11.1	5.54	3.93	2	4	4	0	0	0	0	0	4	0	0	0	0	0	0
555	360	386	HA2:18	NA:392	0.0467	0.795	2.9421	46.92	37.21	16.63	13.19	3	6	6	0	0	1	0	0	2	0	0	0	0	0	3
556	175	121	HA1:162	NA:127	0.0467	0.795	0.9592	2.5	0	0.89	0	2	1	1	0.5	0.5	0	0	0	0	0	0	0	0	0	0
557	70	388	HA1:57	NA:394	0.0468	0.795	0.827	9.5	na	3.37	na	1	1	1	0	0	0	0	0	1	0	0	0	0	0	0
558	542	69	HA2:200	NA:75	0.047	0.797	0.8958	5.5	na	1.95	na	1	1	1	0	0	1	0	0	0	0	0	0	0	0	0
558	119	69	HA1:106	NA:75	0.0499	0.799	0.8958	5.5	na	1.95	na	1	1	1	0	0	1	0	0	0	0	0	0	0	0	0
559	344	259	HA2:2	NA:265	0.0471	0.796	1.5443	56.12	31.62	19.89	11.21	1	4	4	0	0	0	0	0	3	0	0	0	0	0	1
560	13	259	HA_sig_pept:16	NA:265	0.0471	0.796	1.5443	56.12	31.62	19.89	11.21	1	4	4	0	0	0	0	0	3	0	0	0	0	0	1
561	173	333	HA1:160	NA:339	0.0471	0.796	1.4234	51.88	5.28	18.39	1.87	1	4	4	0	0	0	0	0	3	0	0	0	0	0	1
562	206	242	HA1:193	NA:248	0.0474	0.799	3.2377	10.75	4.84	3.81	1.72	2	4	4	0	0	0	0	0	4	0	0	0	0	0	0
563	8	256	HA_sig_pept:11	NA:262	0.0477	0.802	1.2265	30	33.94	10.63	12.03	1	2	2	0	0	0	0	0	1	0	0	0	0	0	1
564	463	332	HA2:121	NA:338	0.0479	0.802	3.5915	5.62	5.65	1.99	2	2	4	4	0	0	0	0	0	3	0	0	0	0	0	1
565	159	135	HA1:146	NA:141	0.048	0.8	0.7261	16	na	5.67	na	1	1	1	0	0	0	0	0	1	0	0	0	0	0	0
565	257	135	HA1:244	NA:141	0.048	0.8	0.7261	16	na	5.67	na	1	1	1	0	0	0	0	0	1	0	0	0	0	0	0
565	159	296	HA1:146	NA:302	0.0487	0.8	0.7261	16	na	5.67	na	1	1	1	0	0	0	0	0	1	0	0	0	0	0	0
565	257	296	HA1:244	NA:302	0.0487	0.8	0.7261	16	na	5.67	na	1	1	1	0	0	0	0	0	1	0	0	0	0	0	0
566	205	380	HA1:192	NA:386	0.048	0.8	2.0635	19	6.56	6.73	2.32	1	3	3	0	0	0	0	0	1	0	0	0	0	0	2
567	76	259	HA1:63	NA:265	0.0481	0.799	1.5443	56.12	31.62	19.89	11.21	1	4	4	0	0	0	0	0	3	0	0	0	0	0	1
568	542	427	HA2:200	NA:433	0.0481	0.799	0.9048	5	na	1.77	na	1	1	1	0	0	1	0	0	0	0	0	0	0	0	0
569	101	361	HA1:88	NA:367	0.0483	0.8	0.9324	3.5	na	1.24	na	1	1	1	0	0	0	0	0	1	0	0	0	0	0	0
570	230	449	HA1:217	NA:455	0.0484	0.8	1.2053	35.5	46.67	12.58	16.54	2	2	2	0	0	0	0	0	2	0	0	0	0	0	0
571	158	386	HA1:145	NA:392	0.0484	0.8	4.8735	11.75	13.12	4.16	4.65	3	6	6	0	0	0	0	0	5	0	0	0	0	0	1
572	542	7	HA2:200	NA:13	0.0486	0.803	0.9048	5	na	1.77	na	1	1	1	0	0	1	0	0	0	0	0	0	0	0	0
573	201	449	HA1:188	NA:455	0.0487	0.8	1.1303	42.25	54.8	14.97	19.42	1	2	2	0	0	0	0	0	2	0	0	0	0	0	0
574	11	340	HA_sig_pept:14	NA:346	0.0487	0.8	1.2681	23.5	12.02	8.33	4.26	1	2	2	0	0	0	0	0	2	0	0	0	0	0	0
575	201	284	HA1:188	NA:290	0.0487	0.8	0.9048	5	na	1.77	na	1	1	1	0	0	0	0	0	1	0	0	0	0	0	0
576	205	17	HA1:192	NA:23	0.0489	0.801	0.8437	8.5	na	3.01	na	1	1	1	0	0	0	0	0	1	0	0	0	0	0	0
577	289	252	HA1:276	NA:258	0.0489	0.801	3.0053	15	9.86	5.32	3.49	2	4	4	0	0	0	0	0	3	0	0	0	0	0	1
578	214	242	HA1:201	NA:248	0.049	0.801	0.4934	1	na	0.35	na	1	1	0.5	0	0	0	0	0	0.5	0	0	0	0	0	0
579	220	71	HA1:207	NA:77	0.0492	0.801	2.0456	61.42	28.24	21.77	10.01	1	6	6	0	0	0	0	0	5	0	0	0	0	0	1
580	215	54	HA1:202	NA:60	0.0492	0.801	2.2182	15.17	3.21	5.38	1.14	1	3	3	0	0	0	0	0	0	0	0	0	0	0	3
580	543	54	HA2:201	NA:60	0.0496	0.802	2.2182	15.17	3.21	5.38	1.14	1	3	3	0	0	0	0	0	0	0	0	0	0	0	3
581	88	54	HA1:75	NA:60	0.0492	0.801	2.2857	13.67	3.21	4.84	1.14	1	3	3	0	0	0	0	0	0	0	0	0	0	0	3
581	38	54	HA1:25	NA:60	0.0497	0.799	2.2857	13.67	3.21	4.84	1.14	1	3	3	0	0	0	0	0	0	0	0	0	0	0	3
582	399	54	HA2:57	NA:60	0.0493	0.801	2.089	18.17	3.21	6.44	1.14	1	3	3	0	0	0	0	0	0	0	0	0	0	0	3
583	88	144	HA1:75	NA:150	0.0493	0.801	1.7128	7.75	0.35	2.75	0.12	1	2	2	0	0	0	0	0	0	0	0	0	0	0	2
584	288	333	HA1:275	NA:339	0.0494	0.8	2.1048	39.8	34.98	14.11	12.4	3	4	4	0	0	0	1	0	3	0	0	0	0	0	0
585	284	10	HA1:271	NA:16	0.0494	0.8	0.9048	5	na	1.77	na	1	1	1	0	0	0	0	0	1	0	0	0	0	0	0
586	528	259	HA2:186	NA:265	0.0497	0.799	0.99	0.5	na	0.18	na	1	1	1	0	0	0	0	0	1	0	0	0	0	0	0
587	153	15	HA1:140	NA:21	0.0497	0.799	0.99	0.5	na	0.18	na	1	1	1	0	0	0	0	0	1	0	0	0	0	0	0
588	150	71	HA1:137	NA:77	0.0499	0.799	3.7526	26.17	18.55	9.27	6.57	2	6	6	0	0	0	0	0	5	0	0	0	0	0	1
589	95	252	HA1:82	NA:258	0.0499	0.799	1.9986	36.5	15.79	12.94	5.6	1	4	4	0	0	0	0	0	3	0	0	0	0	0	1
589	312	252	HA1:299	NA:258	0.0499	0.799	1.9986	36.5	15.79	12.94	5.6	1	4	4	0	0	0	0	0	3	0	0	0	0	0	1

## Sheet: (N1,H1)
Phylogenetic group	Leading (N1)	Trailing (H1)	Leading site annotation	Trailing site annotation	P-value	Q - value	Epistatic satistics	mean time btw consec muts (in syn muts)	std in time btw consec muts (in syn muts)	mean time btw consec muts (in years)	std in time btw consec muts (in years)	# of leading muts at background site	# of trailing muts at foreground site	Number of consec. muts	S-RR	S-VR	S-VI	S-RI	S-IR	S-II	D-RR	D-VR	D-VI	D-RI	D-IR	D-II
1	163	91	NA:163	HA1:74	0.0005	0.856	1.7363	9.25	10.96	2.67	3.16	2	2	2	0	0	0	0	0	2	0	0	0	0	0	0
1	263	91	NA:263	HA1:74	0.0005	0.856	1.7363	9.25	10.96	2.67	3.16	2	2	2	0	0	0	0	0	2	0	0	0	0	0	0
1	388	91	NA:388	HA1:74	0.0005	0.856	1.7363	9.25	10.96	2.67	3.16	2	2	2	0	0	0	0	0	2	0	0	0	0	0	0
2	6	200	NA:6	HA1:184	0.0005	0.856	1.4371	2.83	1.26	0.82	0.36	1	3	1.5	0	0	0	0	0	1.5	0	0	0	0	0	0
2	149	200	NA:149	HA1:184	0.0006	0.787	1.4371	2.83	1.26	0.82	0.36	1	3	1.5	0	0	0	0	0	1.5	0	0	0	0	0	0
3	59	232	NA:59	HA1:216	0.0007	0.631	2.4134	14.33	12.79	4.13	3.69	3	3	3	0	0	0	0	0	3	0	0	0	0	0	0
4	78	169	NA:78	HA1:153	0.0007	0.631	3.7428	4.12	0.85	1.19	0.25	2	4	4	0	0	0	0	0	1	0	0	0	0	0	3
5	14	268	NA:14	HA1:252	0.0009	0.421	1.7869	34.33	19.78	9.91	5.71	1	3	3	0	0	0	0	0	3	0	0	0	0	0	0
5	80	268	NA:80	HA1:252	0.0009	0.421	1.7869	34.33	19.78	9.91	5.71	1	3	3	0	0	0	0	0	3	0	0	0	0	0	0
5	101	268	NA:101	HA1:252	0.0009	0.421	1.7869	34.33	19.78	9.91	5.71	1	3	3	0	0	0	0	0	3	0	0	0	0	0	0
5	427	268	NA:427	HA1:252	0.0009	0.421	1.7869	34.33	19.78	9.91	5.71	1	3	3	0	0	0	0	0	3	0	0	0	0	0	0
5	220	268	NA:220	HA1:252	0.0011	0.464	1.7869	34.33	19.78	9.91	5.71	1	3	3	0	0	0	0	0	3	0	0	0	0	0	0
5	250	268	NA:250	HA1:252	0.0026	0.526	1.7869	34.33	19.78	9.91	5.71	1	3	3	0	0	0	0	0	3	0	0	0	0	0	0
6	386	268	NA:386	HA1:252	0.0009	0.421	2.2868	19.5	23.07	5.63	6.66	2	3	3	0	0	0	0	0	3	0	0	0	0	0	0
7	200	268	NA:200	HA1:252	0.0009	0.421	1.937	29.33	19.78	8.46	5.71	1	3	3	0	0	0	0	0	3	0	0	0	0	0	0
8	45	169	NA:45	HA1:153	0.0017	0.646	3.6982	4.88	1.31	1.41	0.38	2	4	4	0	0	0	0	0	1	0	0	0	0	0	3
9	93	203	NA:93	HA1:187	0.0019	0.535	3.6804	50	15.99	14.43	4.61	1	8	8	0	0	0	0	0	5	0	0	0	0	0	3
9	270	203	NA:270	HA1:187	0.0019	0.535	3.6804	50	15.99	14.43	4.61	1	8	8	0	0	0	0	0	5	0	0	0	0	0	3
9	418	203	NA:418	HA1:187	0.0019	0.535	3.6804	50	15.99	14.43	4.61	1	8	8	0	0	0	0	0	5	0	0	0	0	0	3
10	352	203	NA:352	HA1:187	0.0019	0.535	4.3596	39.5	15.99	11.4	4.61	1	8	8	0	0	0	0	0	5	0	0	0	0	0	3
10	396	203	NA:396	HA1:187	0.0023	0.497	4.3596	39.5	15.99	11.4	4.61	1	8	8	0	0	0	0	0	5	0	0	0	0	0	3
11	329	200	NA:329	HA1:184	0.0019	0.535	3.3193	3	2.8	0.87	0.81	3	4	3.5	0	0	0	0	0	1.5	0	0	0	0	0	2
12	17	178	NA:17	HA1:162	0.0023	0.497	1.4281	21.25	9.55	6.13	2.76	1	2	2	0	0	0	0	0	2	0	0	0	0	0	0
12	52	178	NA:52	HA1:162	0.0023	0.497	1.4281	21.25	9.55	6.13	2.76	1	2	2	0	0	0	0	0	2	0	0	0	0	0	0
12	57	178	NA:57	HA1:162	0.0023	0.497	1.4281	21.25	9.55	6.13	2.76	1	2	2	0	0	0	0	0	2	0	0	0	0	0	0
12	307	178	NA:307	HA1:162	0.0023	0.497	1.4281	21.25	9.55	6.13	2.76	1	2	2	0	0	0	0	0	2	0	0	0	0	0	0
12	454	178	NA:454	HA1:162	0.0023	0.497	1.4281	21.25	9.55	6.13	2.76	1	2	2	0	0	0	0	0	2	0	0	0	0	0	0
13	273	133	NA:273	HA1:116	0.0024	0.488	0.9605	2.5	na	0.72	na	1	1	1	0	0	0	0	0	1	0	0	0	0	0	0
14	432	488	NA:432	HA2:145	0.0024	0.488	1.6831	11.5	14.14	3.32	4.08	2	2	2	0	0	0	0	0	2	0	0	0	0	0	0
15	254	7	NA:254	HA_sig_pept:7	0.0027	0.519	2.7497	26	21.68	7.5	6.26	3	4	4	0	0	0	0	0	4	0	0	0	0	0	0
16	23	101	NA:23	HA1:84	0.0027	0.519	2.0378	27.5	25.43	7.93	7.34	2	3	3	0	0	0	0	0	3	0	0	0	0	0	0
17	453	398	NA:453	HA2:55	0.0029	0.566	1.807	36	28.28	10.39	8.16	1	3	3	0	0	0	0	0	3	0	0	0	0	0	0
18	70	398	NA:70	HA2:55	0.003	0.579	1.7217	39	28.28	11.25	8.16	1	3	3	0	0	0	0	0	3	0	0	0	0	0	0
19	314	192	NA:314	HA1:176	0.0031	0.542	0.984	1	na	0.29	na	1	1	1	0	0	0	0	0	1	0	0	0	0	0	0
19	338	192	NA:338	HA1:176	0.0031	0.542	0.984	1	na	0.29	na	1	1	1	0	0	0	0	0	1	0	0	0	0	0	0
20	214	200	NA:214	HA1:184	0.0031	0.542	2.5482	10.5	8.32	3.03	2.4	2	3	3	0	0	0	0	0	1	0	0	0	0	0	2
21	234	512	NA:234	HA2:169	0.0031	0.542	1.6992	10.25	6.01	2.96	1.73	2	2	2	0	0	0	0	0	2	0	0	0	0	0	0
22	64	101	NA:64	HA1:84	0.0033	0.568	2.0063	28.17	24.37	8.13	7.03	2	3	3	0	0	0	0	0	3	0	0	0	0	0	0
23	105	251	NA:105	HA1:235	0.0033	0.568	0.4841	3	na	0.87	na	1	1	0.5	0	0	0	0	0	0.5	0	0	0	0	0	0
24	28	519	NA:28	HA2:176	0.0034	0.579	1	0	na	0	na	1	1	1	0	0	0	0	0	1	0	0	0	0	0	0
25	173	101	NA:173	HA1:84	0.0035	0.572	2.0219	27.83	24.9	8.03	7.18	2	3	3	0	0	0	0	0	3	0	0	0	0	0	0
26	274	203	NA:274	HA1:187	0.0035	0.572	5.1227	29.5	15.99	8.51	4.61	1	8	8	0	0	0	0	0	5	0	0	0	0	0	3
27	453	60	NA:453	HA1:43	0.0043	0.692	1.5002	20	23.33	5.77	6.73	1	2	2	0	0	0	0	0	2	0	0	0	0	0	0
28	93	149	NA:93	HA1:133	0.0045	0.671	0.8442	10.5	na	3.03	na	1	1	1	0	0	0	0	0	1	0	0	0	0	0	0
28	270	149	NA:270	HA1:133	0.0045	0.671	0.8442	10.5	na	3.03	na	1	1	1	0	0	0	0	0	1	0	0	0	0	0	0
28	418	149	NA:418	HA1:133	0.0045	0.671	0.8442	10.5	na	3.03	na	1	1	1	0	0	0	0	0	1	0	0	0	0	0	0
29	70	60	NA:70	HA1:43	0.0046	0.643	1.4293	23	23.33	6.64	6.73	1	2	2	0	0	0	0	0	2	0	0	0	0	0	0
30	78	203	NA:78	HA1:187	0.0046	0.643	4.6893	4	1.87	1.15	0.54	1	5	5	0	0	0	0	0	2	0	0	0	0	0	3
31	266	145	NA:266	HA1:128	0.0046	0.643	0.992	0.5	0.71	0.14	0.2	1	2	1	0	0	0	0	0	1	0	0	0	0	0	0
32	188	517	NA:188	HA2:174	0.0047	0.63	1	0	na	0	na	1	1	1	0	0	0	0	0	1	0	0	0	0	0	0
33	81	517	NA:81	HA2:174	0.0047	0.63	0.5	0	na	0	na	1	1	0.5	0	0	0	0	0	0.5	0	0	0	0	0	0

## Sheet: (H1,N1)
Phylogenetic group	Leading (H1)	Trailing (N1)	Leading site annotation	Trailing site annotation	P-value	Q - value	Epistatic satistics	mean time btw consec muts (in syn muts)	std in time btw consec muts (in syn muts)	mean time btw consec muts (in years)	std in time btw consec muts (in years)	# of leading muts at background site	# of trailing muts at foreground site	Number of consec. muts	S-RR	S-VR	S-VI	S-RI	S-IR	S-II	D-RR	D-VR	D-VI	D-RI	D-IR	D-II
1	4	434	HA_sig_pept:4	NA:434	0	0.049	2.4351	28	16.75	9.64	5.77	2	4	4	0	1	0	0	0	3	0	0	0	0	0	0
1	113	434	HA1:96	NA:434	0	0.049	2.4351	28	16.75	9.64	5.77	2	4	4	0	1	0	0	0	3	0	0	0	0	0	0
1	171	434	HA1:155	NA:434	0	0.049	2.4351	28	16.75	9.64	5.77	2	4	4	0	1	0	0	0	3	0	0	0	0	0	0
1	257	434	HA1:241	NA:434	0	0.049	2.4351	28	16.75	9.64	5.77	2	4	4	0	1	0	0	0	3	0	0	0	0	0	0
1	415	434	HA2:72	NA:434	0.0001	0.089	2.4351	28	16.75	9.64	5.77	2	4	4	0	1	0	0	0	3	0	0	0	0	0	0
1	184	434	HA1:168	NA:434	0.0003	0.184	2.4351	28	16.75	9.64	5.77	2	4	4	0	1	0	0	0	3	0	0	0	0	0	0
1	186	434	HA1:170	NA:434	0.0025	0.288	2.4351	28	16.75	9.64	5.77	2	4	4	0	1	0	0	0	3	0	0	0	0	0	0
1	90	434	HA1:73	NA:434	0.0063	0.47	2.4351	28	16.75	9.64	5.77	2	4	4	0	1	0	0	0	3	0	0	0	0	0	0
1	179	434	HA1:163	NA:434	0.0063	0.47	2.4351	28	16.75	9.64	5.77	2	4	4	0	1	0	0	0	3	0	0	0	0	0	0
1	97	434	HA1:80	NA:434	0.0072	0.505	2.4351	28	16.75	9.64	5.77	2	4	4	0	1	0	0	0	3	0	0	0	0	0	0
2	178	434	HA1:162	NA:434	0	0.049	2.9954	15.62	8.89	5.38	3.06	2	4	4	0	1	0	0	0	3	0	0	0	0	0	0
2	145	434	HA1:128	NA:434	0.0009	0.205	2.9954	15.62	8.89	5.38	3.06	2	4	4	0	1	0	0	0	3	0	0	0	0	0	0
3	138	434	HA1:121	NA:434	0	0.049	3.4564	7.75	4.66	2.67	1.6	2	4	4	0	1	0	0	0	3	0	0	0	0	0	0
4	290	275	HA1:274	NA:275	0	0.049	2.8141	3.33	1.04	1.15	0.36	1	3	3	0	0	0	0	0	2	0	0	0	0	1	0
5	52	275	HA1:35	NA:275	0	0.049	2.8141	3.33	1.04	1.15	0.36	1	3	3	0	0	0	0	0	2	0	0	0	0	1	0
5	157	275	HA1:141	NA:275	0.0006	0.181	2.8141	3.33	1.04	1.15	0.36	1	3	3	0	0	0	0	0	2	0	0	0	0	1	0
5	162	275	HA1:146	NA:275	0.0006	0.181	2.8141	3.33	1.04	1.15	0.36	1	3	3	0	0	0	0	0	2	0	0	0	0	1	0
6	223	15	HA1:207	NA:15	0.0004	0.161	2.1513	17.33	2.57	5.97	0.88	1	3	3	0	0	0	0	0	3	0	0	0	0	0	0
6	91	15	HA1:74	NA:15	0.0039	0.407	2.1513	17.33	2.57	5.97	0.88	1	3	3	0	0	0	0	0	3	0	0	0	0	0	0
6	155	15	HA1:139	NA:15	0.0039	0.407	2.1513	17.33	2.57	5.97	0.88	1	3	3	0	0	0	0	0	3	0	0	0	0	0	0
7	16	15	HA_sig_pept:16	NA:15	0.0004	0.161	2.3234	13.33	2.57	4.59	0.88	1	3	3	0	0	0	0	0	3	0	0	0	0	0	0
7	102	15	HA1:85	NA:15	0.0004	0.161	2.3234	13.33	2.57	4.59	0.88	1	3	3	0	0	0	0	0	3	0	0	0	0	0	0
7	151	15	HA1:135	NA:15	0.0148	0.624	2.3234	13.33	2.57	4.59	0.88	1	3	3	0	0	0	0	0	3	0	0	0	0	0	0
8	86	267	HA1:69	NA:267	0.0004	0.161	4.4338	16.5	9.63	5.68	3.32	2	6	6	0	0	0	0	0	6	0	0	0	0	0	0
9	199	267	HA1:183	NA:267	0.0005	0.182	4.2372	18.42	6.34	6.34	2.18	1	6	6	0	0	0	0	0	6	0	0	0	0	0	0
9	361	267	HA2:18	NA:267	0.0006	0.181	4.2372	18.42	6.34	6.34	2.18	1	6	6	0	0	0	0	0	6	0	0	0	0	0	0
9	169	267	HA1:153	NA:267	0.001	0.207	4.2372	18.42	6.34	6.34	2.18	1	6	6	0	0	0	0	0	6	0	0	0	0	0	0
9	207	267	HA1:191	NA:267	0.0084	0.557	4.2372	18.42	6.34	6.34	2.18	1	6	6	0	0	0	0	0	6	0	0	0	0	0	0
10	200	83	HA1:184	NA:83	0.0007	0.198	2.9244	1.33	1.04	0.46	0.36	2	3	3	0	0	0	0	0	3	0	0	0	0	0	0
11	111	287	HA1:94	NA:287	0.0008	0.2	1.9065	2.5	1.41	0.86	0.49	2	2	2	0	0	0	0	0	2	0	0	0	0	0	0
12	74	15	HA1:57	NA:15	0.0008	0.2	2.4427	10.38	6.28	3.57	2.16	2	3	3	0	0	0	0	0	3	0	0	0	0	0	0
13	221	434	HA1:205	NA:434	0.0009	0.205	2.5215	9.17	4.54	3.16	1.56	1	3	3	0	0	0	0	0	3	0	0	0	0	0	0
13	293	434	HA1:277	NA:434	0.0013	0.226	2.5215	9.17	4.54	3.16	1.56	1	3	3	0	0	0	0	0	3	0	0	0	0	0	0
14	64	15	HA1:47	NA:15	0.001	0.207	1.8432	4.25	1.06	1.46	0.36	1	2	2	0	0	0	0	0	2	0	0	0	0	0	0
15	326	267	HA1:310	NA:267	0.0011	0.212	3.9697	22.42	10.59	7.72	3.65	2	6	6	0	0	0	0	0	6	0	0	0	0	0	0
16	179	19	HA1:163	NA:19	0.0011	0.212	2.6861	31	43.85	10.67	15.1	3	4	4	0	0	0	0	0	4	0	0	0	0	0	0
17	238	274	HA1:222	NA:274	0.0012	0.225	1.9062	2.5	0.71	0.86	0.24	2	2	2	0	0	0	0	0	2	0	0	0	0	0	0
18	206	329	HA1:190	NA:329	0.0013	0.226	4.8222	26.36	30.88	9.08	10.63	3	7	7	0	0	0	0	0	7	0	0	0	0	0	0
19	269	84	HA1:253	NA:84	0.0015	0.253	3.3507	9.88	9.8	3.4	3.37	3	4	4	0	0	0	0	0	4	0	0	0	0	0	0
20	162	249	HA1:146	NA:249	0.0016	0.259	2.7657	4.33	4.04	1.49	1.39	3	3	3	0	0	0	0	0	3	0	0	0	0	0	0
21	11	267	HA_sig_pept:11	NA:267	0.0017	0.256	2.8567	38.92	6.34	13.4	2.18	1	6	6	0	0	0	0	0	6	0	0	0	0	0	0
21	287	267	HA1:271	NA:267	0.0028	0.296	2.8567	38.92	6.34	13.4	2.18	1	6	6	0	0	0	0	0	6	0	0	0	0	0	0
21	60	267	HA1:43	NA:267	0.0043	0.411	2.8567	38.92	6.34	13.4	2.18	1	6	6	0	0	0	0	0	6	0	0	0	0	0	0
22	149	267	HA1:133	NA:267	0.0017	0.256	3.5982	26.92	6.34	9.27	2.18	1	6	6	0	0	0	0	0	6	0	0	0	0	0	0
23	145	250	HA1:128	NA:250	0.0019	0.276	2.5083	10	10.58	3.44	3.64	2	3	3	0	0	0	0	0	3	0	0	0	0	0	0
24	243	434	HA1:227	NA:434	0.0021	0.258	2.0019	21.17	4.54	7.29	1.56	1	3	3	0	0	0	0	0	3	0	0	0	0	0	0
24	470	434	HA2:127	NA:434	0.0021	0.258	2.0019	21.17	4.54	7.29	1.56	1	3	3	0	0	0	0	0	3	0	0	0	0	0	0
25	73	434	HA1:56	NA:434	0.0021	0.258	2.2039	16.17	4.54	5.57	1.56	1	3	3	0	0	0	0	0	3	0	0	0	0	0	0
26	311	434	HA1:295	NA:434	0.0021	0.258	2.2903	14.17	4.54	4.88	1.56	1	3	3	0	0	0	0	0	3	0	0	0	0	0	0
27	173	396	HA1:157	NA:396	0.0021	0.258	2.4122	14.5	23.39	4.99	8.05	2	3	3	0	0	0	0	0	3	0	0	0	0	0	0
28	205	275	HA1:189	NA:275	0.0021	0.258	2.7872	3.83	1.04	1.32	0.36	1	3	3	0	0	0	0	0	2	0	0	0	0	1	0
29	240	434	HA1:224	NA:434	0.0022	0.264	2.2903	14.17	4.54	4.88	1.56	1	3	3	0	0	0	0	0	3	0	0	0	0	0	0
30	232	434	HA1:216	NA:434	0.0023	0.269	2.2903	14.17	4.54	4.88	1.56	1	3	3	0	0	0	0	0	3	0	0	0	0	0	0
31	238	430	HA1:222	NA:430	0.0027	0.295	1.8987	2.75	3.18	0.95	1.09	2	2	2	0	0	0	0	0	2	0	0	0	0	0	0
32	200	329	HA1:184	NA:329	0.0027	0.295	1.9856	0.33	0.29	0.11	0.1	2	2	2	0	0	0	0	0	2	0	0	0	0	0	0
33	268	20	HA1:252	NA:20	0.0027	0.295	0.981	1	na	0.34	na	1	1	1	0	0	0	0	0	1	0	0	0	0	0	0
34	489	267	HA2:146	NA:267	0.0028	0.296	3.9515	12.4	4.56	4.27	1.57	1	5	5	0	0	0	0	0	5	0	0	0	0	0	0
34	268	267	HA1:252	NA:267	0.0035	0.362	3.9515	12.4	4.56	4.27	1.57	1	5	5	0	0	0	0	0	5	0	0	0	0	0	0
35	13	434	HA_sig_pept:13	NA:434	0.0031	0.313	2.6649	22.4	19.16	7.71	6.6	3	4	4	0	1	0	0	0	3	0	0	0	0	0	0
35	209	434	HA1:193	NA:434	0.0129	0.597	2.6649	22.4	19.16	7.71	6.6	3	4	4	0	1	0	0	0	3	0	0	0	0	0	0
36	99	273	HA1:82	NA:273	0.0031	0.313	0.9904	0.5	na	0.17	na	1	1	1	0	0	0	0	0	1	0	0	0	0	0	0
36	111	273	HA1:94	NA:273	0.0031	0.313	0.9904	0.5	na	0.17	na	1	1	1	0	0	0	0	0	1	0	0	0	0	0	0
36	225	273	HA1:209	NA:273	0.0031	0.313	0.9904	0.5	na	0.17	na	1	1	1	0	0	0	0	0	1	0	0	0	0	0	0
36	283	273	HA1:267	NA:273	0.0031	0.313	0.9904	0.5	na	0.17	na	1	1	1	0	0	0	0	0	1	0	0	0	0	0	0
37	60	313	HA1:43	NA:313	0.0032	0.319	0.9623	2	na	0.69	na	1	1	1	0	0	0	0	0	1	0	0	0	0	0	0
37	398	313	HA2:55	NA:313	0.0032	0.319	0.9623	2	na	0.69	na	1	1	1	0	0	0	0	0	1	0	0	0	0	0	0
37	53	313	HA1:36	NA:313	0.0152	0.619	0.9623	2	na	0.69	na	1	1	1	0	0	0	0	0	1	0	0	0	0	0	0
38	13	30	HA_sig_pept:13	NA:30	0.0034	0.349	1.8174	5	2.12	1.72	0.73	2	2	2	0	1	0	0	0	1	0	0	0	0	0	0
38	209	30	HA1:193	NA:30	0.0089	0.545	1.8174	5	2.12	1.72	0.73	2	2	2	0	1	0	0	0	1	0	0	0	0	0	0
38	202	30	HA1:186	NA:30	0.013	0.595	1.8174	5	2.12	1.72	0.73	2	2	2	0	1	0	0	0	1	0	0	0	0	0	0
38	205	30	HA1:189	NA:30	0.0303	0.792	1.8174	5	2.12	1.72	0.73	2	2	2	0	1	0	0	0	1	0	0	0	0	0	0
39	519	39	HA2:176	NA:39	0.0036	0.375	1	0	na	0	na	1	1	1	0	0	0	0	0	1	0	0	0	0	0	0
40	517	81	HA2:174	NA:81	0.0038	0.402	0.4873	2	na	0.69	na	1	1	0.5	0	0	0	0	0	0.5	0	0	0	0	0	0
41	432	275	HA2:89	NA:275	0.004	0.404	2.4128	11.33	1.04	3.9	0.36	1	3	3	0	0	0	0	0	2	0	0	0	0	1	0
42	225	275	HA1:209	NA:275	0.004	0.404	2.6309	6.83	1.04	2.35	0.36	1	3	3	0	0	0	0	0	2	0	0	0	0	1	0
42	99	275	HA1:82	NA:275	0.0041	0.404	2.6309	6.83	1.04	2.35	0.36	1	3	3	0	0	0	0	0	2	0	0	0	0	1	0
42	283	275	HA1:267	NA:275	0.0043	0.411	2.6309	6.83	1.04	2.35	0.36	1	3	3	0	0	0	0	0	2	0	0	0	0	1	0
42	111	275	HA1:94	NA:275	0.0067	0.477	2.6309	6.83	1.04	2.35	0.36	1	3	3	0	0	0	0	0	2	0	0	0	0	1	0
43	203	83	HA1:187	NA:83	0.004	0.404	1.9809	0.5	0.71	0.17	0.24	2	2	2	0	0	0	0	0	2	0	0	0	0	0	0
44	3	267	HA_sig_pept:3	NA:267	0.0041	0.404	3.8024	14.4	4.56	4.96	1.57	1	5	5	0	0	0	0	0	5	0	0	0	0	0	0
45	158	329	HA1:142	NA:329	0.0043	0.411	1.9809	0.5	0	0.17	0	1	2	2	0	0	0	0	0	2	0	0	0	0	0	0
46	138	336	HA1:121	NA:336	0.0045	0.422	2.7522	13.62	5.12	4.69	1.76	2	4	3.5	0	0	0	0	0	3.5	0	0	0	0	0	0
47	293	322	HA1:277	NA:322	0.0045	0.422	0.9904	0.5	na	0.17	na	1	1	1	0	0	0	0	0	1	0	0	0	0	0	0
48	138	30	HA1:121	NA:30	0.0046	0.424	1.7365	7.5	5.66	2.58	1.95	2	2	2	0	1	0	0	0	1	0	0	0	0	0	0
49	221	336	HA1:205	NA:336	0.0048	0.434	2.3397	13.17	6.17	4.53	2.12	1	3	3	0	0	0	0	0	3	0	0	0	0	0	0
49	293	336	HA1:277	NA:336	0.0058	0.492	2.3397	13.17	6.17	4.53	2.12	1	3	3	0	0	0	0	0	3	0	0	0	0	0	0
50	489	68	HA2:146	NA:68	0.0049	0.435	2.4161	11.83	9.57	4.07	3.3	1	3	3	0	0	0	0	0	2	0	0	0	0	0	1
50	268	68	HA1:252	NA:68	0.0062	0.478	2.4161	11.83	9.57	4.07	3.3	1	3	3	0	0	0	0	0	2	0	0	0	0	0	1
51	182	267	HA1:166	NA:267	0.0054	0.468	3.8024	14.4	4.56	4.96	1.57	1	5	5	0	0	0	0	0	5	0	0	0	0	0	0
52	53	450	HA1:36	NA:450	0.0059	0.469	1.8893	3	2.83	1.03	0.97	2	2	2	0	0	0	0	0	2	0	0	0	0	0	0
53	4	30	HA_sig_pept:4	NA:30	0.0059	0.469	1.4118	21	24.75	7.23	8.52	2	2	2	0	1	0	0	0	1	0	0	0	0	0	0
53	113	30	HA1:96	NA:30	0.0059	0.469	1.4118	21	24.75	7.23	8.52	2	2	2	0	1	0	0	0	1	0	0	0	0	0	0
53	171	30	HA1:155	NA:30	0.0059	0.469	1.4118	21	24.75	7.23	8.52	2	2	2	0	1	0	0	0	1	0	0	0	0	0	0
53	257	30	HA1:241	NA:30	0.0059	0.469	1.4118	21	24.75	7.23	8.52	2	2	2	0	1	0	0	0	1	0	0	0	0	0	0
53	415	30	HA2:72	NA:30	0.006	0.473	1.4118	21	24.75	7.23	8.52	2	2	2	0	1	0	0	0	1	0	0	0	0	0	0
53	184	30	HA1:168	NA:30	0.007	0.491	1.4118	21	24.75	7.23	8.52	2	2	2	0	1	0	0	0	1	0	0	0	0	0	0
53	97	30	HA1:80	NA:30	0.0131	0.596	1.4118	21	24.75	7.23	8.52	2	2	2	0	1	0	0	0	1	0	0	0	0	0	0
53	186	30	HA1:170	NA:30	0.0133	0.581	1.4118	21	24.75	7.23	8.52	2	2	2	0	1	0	0	0	1	0	0	0	0	0	0
53	179	30	HA1:163	NA:30	0.0218	0.705	1.4118	21	24.75	7.23	8.52	2	2	2	0	1	0	0	0	1	0	0	0	0	0	0
53	90	30	HA1:73	NA:30	0.0235	0.734	1.4118	21	24.75	7.23	8.52	2	2	2	0	1	0	0	0	1	0	0	0	0	0	0
54	202	434	HA1:186	NA:434	0.0062	0.478	2.9028	18.92	19.15	6.51	6.59	4	4	4	0	1	0	0	0	3	0	0	0	0	0	0
55	3	20	HA_sig_pept:3	NA:20	0.0063	0.47	0.9439	3	na	1.03	na	1	1	1	0	0	0	0	0	1	0	0	0	0	0	0
56	90	250	HA1:73	NA:250	0.0064	0.474	2.034	22	16.76	7.58	5.77	2	3	3	0	0	0	0	0	3	0	0	0	0	0	0
57	432	273	HA2:89	NA:273	0.0065	0.48	0.9083	5	na	1.72	na	1	1	1	0	0	0	0	0	1	0	0	0	0	0	0
58	243	336	HA1:227	NA:336	0.0066	0.476	1.8576	25.17	6.17	8.67	2.12	1	3	3	0	0	0	0	0	3	0	0	0	0	0	0
58	470	336	HA2:127	NA:336	0.0066	0.476	1.8576	25.17	6.17	8.67	2.12	1	3	3	0	0	0	0	0	3	0	0	0	0	0	0
59	73	336	HA1:56	NA:336	0.0066	0.476	2.045	20.17	6.17	6.95	2.12	1	3	3	0	0	0	0	0	3	0	0	0	0	0	0
60	311	336	HA1:295	NA:336	0.0067	0.477	2.1252	18.17	6.17	6.26	2.12	1	3	3	0	0	0	0	0	3	0	0	0	0	0	0
61	240	336	HA1:224	NA:336	0.0069	0.49	2.1252	18.17	6.17	6.26	2.12	1	3	3	0	0	0	0	0	3	0	0	0	0	0	0
62	179	346	HA1:163	NA:346	0.0069	0.49	0.9904	0.5	na	0.17	na	1	1	1	0	0	0	0	0	1	0	0	0	0	0	0
63	178	30	HA1:162	NA:30	0.007	0.491	1.5899	12.75	13.08	4.39	4.5	2	2	2	0	1	0	0	0	1	0	0	0	0	0	0
63	145	30	HA1:128	NA:30	0.0195	0.715	1.5899	12.75	13.08	4.39	4.5	2	2	2	0	1	0	0	0	1	0	0	0	0	0	0
64	232	336	HA1:216	NA:336	0.0072	0.505	2.1252	18.17	6.17	6.26	2.12	1	3	3	0	0	0	0	0	3	0	0	0	0	0	0
65	11	352	HA_sig_pept:11	NA:352	0.0073	0.5	0.7939	12	na	4.13	na	1	1	1	0	0	0	0	0	1	0	0	0	0	0	0
65	287	352	HA1:271	NA:352	0.0073	0.5	0.7939	12	na	4.13	na	1	1	1	0	0	0	0	0	1	0	0	0	0	0	0
65	60	352	HA1:43	NA:352	0.0143	0.606	0.7939	12	na	4.13	na	1	1	1	0	0	0	0	0	1	0	0	0	0	0	0
65	97	352	HA1:80	NA:352	0.0264	0.779	0.7939	12	na	4.13	na	1	1	1	0	0	0	0	0	1	0	0	0	0	0	0
65	88	352	HA1:71	NA:352	0.0431	0.842	0.7939	12	na	4.13	na	1	1	1	0	0	0	0	0	1	0	0	0	0	0	0
66	209	39	HA1:193	NA:39	0.0073	0.5	1	0	na	0	na	1	1	1	0	0	0	0	0	1	0	0	0	0	0	0
67	3	68	HA_sig_pept:3	NA:68	0.0076	0.528	2.325	13.83	9.57	4.76	3.3	1	3	3	0	0	0	0	0	2	0	0	0	0	0	1
68	158	83	HA1:142	NA:83	0.0079	0.542	1.9435	1.5	1.41	0.52	0.49	1	2	2	0	0	0	0	0	2	0	0	0	0	0	0
69	209	28	HA1:193	NA:28	0.0079	0.542	1	0	na	0	na	1	1	1	0	0	0	0	0	1	0	0	0	0	0	0
70	103	21	HA1:86	NA:21	0.0083	0.561	0.9083	5	na	1.72	na	1	1	1	0	0	0	0	0	1	0	0	0	0	0	0
70	218	21	HA1:202	NA:21	0.0083	0.561	0.9083	5	na	1.72	na	1	1	1	0	0	0	0	0	1	0	0	0	0	0	0
70	337	21	HA1:321	NA:21	0.0083	0.561	0.9083	5	na	1.72	na	1	1	1	0	0	0	0	0	1	0	0	0	0	0	0
70	201	21	HA1:185	NA:21	0.0085	0.559	0.9083	5	na	1.72	na	1	1	1	0	0	0	0	0	1	0	0	0	0	0	0
70	137	21	HA1:120	NA:21	0.0301	0.81	0.9083	5	na	1.72	na	1	1	1	0	0	0	0	0	1	0	0	0	0	0	0
71	389	284	HA2:46	NA:284	0.0084	0.557	0.926	4	na	1.38	na	1	1	1	0	0	0	0	0	1	0	0	0	0	0	0
72	223	274	HA1:207	NA:274	0.0087	0.557	1.3593	21.75	18.74	7.49	6.45	1	2	2	0	0	0	0	0	2	0	0	0	0	0	0
72	91	274	HA1:74	NA:274	0.0468	0.852	1.3593	21.75	18.74	7.49	6.45	1	2	2	0	0	0	0	0	2	0	0	0	0	0	0
72	155	274	HA1:139	NA:274	0.0468	0.852	1.3593	21.75	18.74	7.49	6.45	1	2	2	0	0	0	0	0	2	0	0	0	0	0	0
73	16	274	HA_sig_pept:16	NA:274	0.0087	0.557	1.468	17.75	18.74	6.11	6.45	1	2	2	0	0	0	0	0	2	0	0	0	0	0	0
73	102	274	HA1:85	NA:274	0.0087	0.557	1.468	17.75	18.74	6.11	6.45	1	2	2	0	0	0	0	0	2	0	0	0	0	0	0
73	74	274	HA1:57	NA:274	0.0117	0.574	1.468	17.75	18.74	6.11	6.45	1	2	2	0	0	0	0	0	2	0	0	0	0	0	0
74	223	430	HA1:207	NA:430	0.0089	0.545	1.3369	22	14.85	7.58	5.11	1	2	2	0	0	0	0	0	2	0	0	0	0	0	0
75	16	430	HA_sig_pept:16	NA:430	0.0089	0.545	1.4438	18	14.85	6.2	5.11	1	2	2	0	0	0	0	0	2	0	0	0	0	0	0
75	102	430	HA1:85	NA:430	0.0089	0.545	1.4438	18	14.85	6.2	5.11	1	2	2	0	0	0	0	0	2	0	0	0	0	0	0
75	74	430	HA1:57	NA:430	0.0124	0.588	1.4438	18	14.85	6.2	5.11	1	2	2	0	0	0	0	0	2	0	0	0	0	0	0
76	182	68	HA1:166	NA:68	0.0089	0.545	2.325	13.83	9.57	4.76	3.3	1	3	3	0	0	0	0	0	2	0	0	0	0	0	1
77	12	396	HA_sig_pept:12	NA:396	0.0091	0.541	1.9636	23.5	15.6	8.09	5.37	1	3	3	0	0	0	0	0	3	0	0	0	0	0	0
77	71	396	HA1:54	NA:396	0.0091	0.541	1.9636	23.5	15.6	8.09	5.37	1	3	3	0	0	0	0	0	3	0	0	0	0	0	0
77	144	396	HA1:127	NA:396	0.0091	0.541	1.9636	23.5	15.6	8.09	5.37	1	3	3	0	0	0	0	0	3	0	0	0	0	0	0
77	418	396	HA2:75	NA:396	0.0091	0.541	1.9636	23.5	15.6	8.09	5.37	1	3	3	0	0	0	0	0	3	0	0	0	0	0	0
77	142	396	HA1:125	NA:396	0.0094	0.549	1.9636	23.5	15.6	8.09	5.37	1	3	3	0	0	0	0	0	3	0	0	0	0	0	0
77	210	396	HA1:194	NA:396	0.0419	0.826	1.9636	23.5	15.6	8.09	5.37	1	3	3	0	0	0	0	0	3	0	0	0	0	0	0
78	186	416	HA1:170	NA:416	0.0093	0.547	1	0	na	0	na	1	1	1	0	0	0	0	0	1	0	0	0	0	0	0
79	86	359	HA1:69	NA:359	0.0095	0.545	0.9904	0.5	na	0.17	na	1	1	1	0	0	0	0	0	1	0	0	0	0	0	0
79	101	359	HA1:84	NA:359	0.0095	0.545	0.9904	0.5	na	0.17	na	1	1	1	0	0	0	0	0	1	0	0	0	0	0	0
79	101	41	HA1:84	NA:41	0.0362	0.811	0.9904	0.5	na	0.17	na	1	1	1	0	0	0	0	0	1	0	0	0	0	0	0
80	90	266	HA1:73	NA:266	0.0096	0.547	0.9623	2	na	0.69	na	1	1	1	0	0	0	0	0	1	0	0	0	0	0	0
81	243	250	HA1:227	NA:250	0.0097	0.545	1.5021	15.5	11.31	5.34	3.89	1	2	2	0	0	0	0	0	2	0	0	0	0	0	0
81	470	250	HA2:127	NA:250	0.0097	0.545	1.5021	15.5	11.31	5.34	3.89	1	2	2	0	0	0	0	0	2	0	0	0	0	0	0
82	73	250	HA1:56	NA:250	0.0098	0.542	1.6537	10.5	11.31	3.62	3.89	1	2	2	0	0	0	0	0	2	0	0	0	0	0	0
83	311	250	HA1:295	NA:250	0.0098	0.542	1.7185	8.5	11.31	2.93	3.89	1	2	2	0	0	0	0	0	2	0	0	0	0	0	0
84	206	450	HA1:190	NA:450	0.0099	0.54	3.0128	21.62	34.99	7.44	12.05	3	4	4	0	0	0	0	0	4	0	0	0	0	0	0
85	182	20	HA1:166	NA:20	0.0099	0.54	0.9439	3	na	1.03	na	1	1	1	0	0	0	0	0	1	0	0	0	0	0	0
86	489	449	HA2:146	NA:449	0.01	0.542	0.9349	3.5	na	1.21	na	1	1	1	0	0	0	0	0	1	0	0	0	0	0	0
86	268	449	HA1:252	NA:449	0.014	0.593	0.9349	3.5	na	1.21	na	1	1	1	0	0	0	0	0	1	0	0	0	0	0	0
87	238	313	HA1:222	NA:313	0.0101	0.544	0.9904	0.5	na	0.17	na	1	1	1	0	0	0	0	0	1	0	0	0	0	0	0
88	7	338	HA_sig_pept:7	NA:338	0.0102	0.546	0.9716	1.5	na	0.52	na	1	1	1	0	0	0	0	0	1	0	0	0	0	0	0
89	240	250	HA1:224	NA:250	0.0103	0.549	1.7185	8.5	11.31	2.93	3.89	1	2	2	0	0	0	0	0	2	0	0	0	0	0	0
90	232	250	HA1:216	NA:250	0.0106	0.561	1.7185	8.5	11.31	2.93	3.89	1	2	2	0	0	0	0	0	2	0	0	0	0	0	0
91	261	86	HA1:245	NA:86	0.0106	0.561	0.9171	4.5	na	1.55	na	1	1	1	0	0	0	0	0	1	0	0	0	0	0	0
92	186	19	HA1:170	NA:19	0.0107	0.558	2.0011	55	54.05	18.94	18.61	2	4	4	0	0	0	0	0	4	0	0	0	0	0	0
93	47	127	HA1:30	NA:127	0.0107	0.558	0.4968	0.5	na	0.17	na	1	1	0.5	0	0	0	0	0	0.5	0	0	0	0	0	0
93	231	127	HA1:215	NA:127	0.0107	0.558	0.4968	0.5	na	0.17	na	1	1	0.5	0	0	0	0	0	0.5	0	0	0	0	0	0
93	47	388	HA1:30	NA:388	0.0348	0.797	0.4968	0.5	na	0.17	na	1	1	0.5	0	0	0	0	0	0.5	0	0	0	0	0	0
93	231	388	HA1:215	NA:388	0.0355	0.805	0.4968	0.5	na	0.17	na	1	1	0.5	0	0	0	0	0	0.5	0	0	0	0	0	0
93	398	127	HA2:55	NA:127	0.0367	0.808	0.4968	0.5	na	0.17	na	1	1	0.5	0	0	0	0	0	0.5	0	0	0	0	0	0
94	467	389	HA2:124	NA:389	0.0109	0.569	1.4254	2.5	1.41	0.86	0.49	2	2	1.5	0	1	0	0	0	0.5	0	0	0	0	0	0
95	467	100	HA2:124	NA:100	0.011	0.569	0.9623	2	na	0.69	na	1	1	1	0	0	0	0	0	1	0	0	0	0	0	0
95	53	100	HA1:36	NA:100	0.0154	0.622	0.9623	2	na	0.69	na	1	1	1	0	0	0	0	0	1	0	0	0	0	0	0
95	205	100	HA1:189	NA:100	0.0451	0.847	0.9623	2	na	0.69	na	1	1	1	0	0	0	0	0	1	0	0	0	0	0	0
96	210	100	HA1:194	NA:100	0.011	0.569	0.9716	1.5	na	0.52	na	1	1	1	0	0	0	0	0	1	0	0	0	0	0	0
96	157	100	HA1:141	NA:100	0.0429	0.842	0.9716	1.5	na	0.52	na	1	1	1	0	0	0	0	0	1	0	0	0	0	0	0
97	432	41	HA2:89	NA:41	0.0111	0.569	2.2736	14.5	3.61	4.99	1.24	1	3	3	0	0	0	0	0	1	0	0	0	0	0	2
98	225	41	HA1:209	NA:41	0.0111	0.569	2.4792	10	3.61	3.44	1.24	1	3	3	0	0	0	0	0	1	0	0	0	0	0	2
98	99	41	HA1:82	NA:41	0.0116	0.575	2.4792	10	3.61	3.44	1.24	1	3	3	0	0	0	0	0	1	0	0	0	0	0	2
98	283	41	HA1:267	NA:41	0.0117	0.574	2.4792	10	3.61	3.44	1.24	1	3	3	0	0	0	0	0	1	0	0	0	0	0	2
98	111	41	HA1:94	NA:41	0.0208	0.693	2.4792	10	3.61	3.44	1.24	1	3	3	0	0	0	0	0	1	0	0	0	0	0	2
99	169	74	HA1:153	NA:74	0.0112	0.568	1	0	na	0	na	1	1	1	0	0	0	0	0	1	0	0	0	0	0	0
99	299	74	HA1:283	NA:74	0.0112	0.568	1	0	na	0	na	1	1	1	0	0	0	0	0	1	0	0	0	0	0	0
100	169	344	HA1:153	NA:344	0.0113	0.568	3.2263	12.25	12.22	4.22	4.21	2	4	4	0	0	0	0	0	4	0	0	0	0	0	0
101	507	155	HA2:164	NA:155	0.0113	0.568	0.8825	6.5	na	2.24	na	1	1	1	0	0	0	0	0	1	0	0	0	0	0	0
101	398	155	HA2:55	NA:155	0.0184	0.677	0.8825	6.5	na	2.24	na	1	1	1	0	0	0	0	0	1	0	0	0	0	0	0
101	74	155	HA1:57	NA:155	0.0208	0.693	0.8825	6.5	na	2.24	na	1	1	1	0	0	0	0	0	1	0	0	0	0	0	0
101	507	149	HA2:164	NA:149	0.0237	0.738	0.8825	6.5	na	2.24	na	1	1	1	0	0	0	0	0	1	0	0	0	0	0	0
101	398	149	HA2:55	NA:149	0.0386	0.818	0.8825	6.5	na	2.24	na	1	1	1	0	0	0	0	0	1	0	0	0	0	0	0
102	169	341	HA1:153	NA:341	0.0116	0.575	1	0	na	0	na	1	1	1	0	0	0	0	0	1	0	0	0	0	0	0
102	299	341	HA1:283	NA:341	0.0116	0.575	1	0	na	0	na	1	1	1	0	0	0	0	0	1	0	0	0	0	0	0
103	285	41	HA1:269	NA:41	0.0116	0.575	0.9716	1.5	na	0.52	na	1	1	1	0	0	0	0	0	1	0	0	0	0	0	0
104	261	209	HA1:245	NA:209	0.0119	0.582	0.4936	1	na	0.34	na	1	1	0.5	0	0	0	0	0	0.5	0	0	0	0	0	0
104	261	331	HA1:245	NA:331	0.0129	0.597	0.4936	1	na	0.34	na	1	1	0.5	0	0	0	0	0	0.5	0	0	0	0	0	0
105	326	338	HA1:310	NA:338	0.012	0.585	1.504	16.25	17.32	5.6	5.96	2	2	2	0	0	0	0	0	2	0	0	0	0	0	0
106	207	386	HA1:191	NA:386	0.0121	0.587	2.9676	15.75	5.5	5.42	1.89	2	4	4	0	0	0	0	0	4	0	0	0	0	0	0
107	88	287	HA1:71	NA:287	0.0122	0.589	1.4132	22	28.99	7.58	9.98	2	2	2	0	0	0	0	0	2	0	0	0	0	0	0
108	324	68	HA1:308	NA:68	0.0123	0.591	0.5	0	na	0	na	1	1	0.5	0	0	0	0	0	0.5	0	0	0	0	0	0
109	210	450	HA1:194	NA:450	0.0124	0.588	2.3166	41	43.53	14.12	14.99	2	4	4	0	0	0	0	0	3	0	0	0	0	0	1
110	88	250	HA1:71	NA:250	0.0125	0.586	1.911	25.83	19.6	8.89	6.75	2	3	3	0	0	0	0	0	3	0	0	0	0	0	0
111	148	234	HA1:132	NA:234	0.0125	0.586	0.5	0	na	0	na	1	1	0.5	0	0	0	0	0	0.5	0	0	0	0	0	0
112	145	381	HA1:128	NA:381	0.013	0.595	0.9904	0.5	na	0.17	na	1	1	1	0	0	0	0	0	1	0	0	0	0	0	0
113	178	34	HA1:162	NA:34	0.0133	0.581	2.0697	20.67	14.55	7.12	5.01	2	3	3	0	0	0	0	0	3	0	0	0	0	0	0
114	12	95	HA_sig_pept:12	NA:95	0.0133	0.581	1.4495	18	16.26	6.2	5.6	1	2	2	0	0	0	0	0	2	0	0	0	0	0	0
114	71	95	HA1:54	NA:95	0.0133	0.581	1.4495	18	16.26	6.2	5.6	1	2	2	0	0	0	0	0	2	0	0	0	0	0	0
114	142	95	HA1:125	NA:95	0.0133	0.581	1.4495	18	16.26	6.2	5.6	1	2	2	0	0	0	0	0	2	0	0	0	0	0	0
114	144	95	HA1:127	NA:95	0.0133	0.581	1.4495	18	16.26	6.2	5.6	1	2	2	0	0	0	0	0	2	0	0	0	0	0	0
114	418	95	HA2:75	NA:95	0.0133	0.581	1.4495	18	16.26	6.2	5.6	1	2	2	0	0	0	0	0	2	0	0	0	0	0	0
114	173	95	HA1:157	NA:95	0.0159	0.628	1.4495	18	16.26	6.2	5.6	1	2	2	0	0	0	0	0	2	0	0	0	0	0	0
114	210	95	HA1:194	NA:95	0.0296	0.804	1.4495	18	16.26	6.2	5.6	1	2	2	0	0	0	0	0	2	0	0	0	0	0	0
114	13	95	HA_sig_pept:13	NA:95	0.0341	0.8	1.4495	18	16.26	6.2	5.6	1	2	2	0	0	0	0	0	2	0	0	0	0	0	0
115	209	85	HA1:193	NA:85	0.0134	0.582	0.981	1	na	0.34	na	1	1	1	0	0	0	0	0	1	0	0	0	0	0	0
116	88	386	HA1:71	NA:386	0.0138	0.594	2.3288	28.5	7.31	9.81	2.52	2	4	4	0	0	0	0	0	4	0	0	0	0	0	0
117	289	15	HA1:273	NA:15	0.0138	0.594	2.4448	19.62	28	6.76	9.64	3	3	3	0	0	0	0	0	3	0	0	0	0	0	0
118	103	155	HA1:86	NA:155	0.014	0.593	0.469	5	na	1.72	na	1	1	0.5	0	0	0	0	0	0.5	0	0	0	0	0	0
118	218	155	HA1:202	NA:155	0.014	0.593	0.469	5	na	1.72	na	1	1	0.5	0	0	0	0	0	0.5	0	0	0	0	0	0
118	337	155	HA1:321	NA:155	0.014	0.593	0.469	5	na	1.72	na	1	1	0.5	0	0	0	0	0	0.5	0	0	0	0	0	0
118	201	155	HA1:185	NA:155	0.0194	0.715	0.469	5	na	1.72	na	1	1	0.5	0	0	0	0	0	0.5	0	0	0	0	0	0
118	103	149	HA1:86	NA:149	0.0311	0.792	0.469	5	na	1.72	na	1	1	0.5	0	0	0	0	0	0.5	0	0	0	0	0	0
118	218	149	HA1:202	NA:149	0.0311	0.792	0.469	5	na	1.72	na	1	1	0.5	0	0	0	0	0	0.5	0	0	0	0	0	0
118	337	149	HA1:321	NA:149	0.0311	0.792	0.469	5	na	1.72	na	1	1	0.5	0	0	0	0	0	0.5	0	0	0	0	0	0
118	137	155	HA1:120	NA:155	0.0393	0.814	0.469	5	na	1.72	na	1	1	0.5	0	0	0	0	0	0.5	0	0	0	0	0	0
118	201	149	HA1:185	NA:149	0.0457	0.847	0.469	5	na	1.72	na	1	1	0.5	0	0	0	0	0	0.5	0	0	0	0	0	0
119	314	340	HA1:298	NA:340	0.0148	0.624	0.4905	1.5	na	0.52	na	1	1	0.5	0	0	0	0	0	0.5	0	0	0	0	0	0
120	4	389	HA_sig_pept:4	NA:389	0.015	0.619	1.2596	31	38.89	10.67	13.39	2	2	2	0	1	0	0	0	1	0	0	0	0	0	0
120	113	389	HA1:96	NA:389	0.015	0.619	1.2596	31	38.89	10.67	13.39	2	2	2	0	1	0	0	0	1	0	0	0	0	0	0
120	171	389	HA1:155	NA:389	0.015	0.619	1.2596	31	38.89	10.67	13.39	2	2	2	0	1	0	0	0	1	0	0	0	0	0	0
120	257	389	HA1:241	NA:389	0.015	0.619	1.2596	31	38.89	10.67	13.39	2	2	2	0	1	0	0	0	1	0	0	0	0	0	0
120	415	389	HA2:72	NA:389	0.0151	0.618	1.2596	31	38.89	10.67	13.39	2	2	2	0	1	0	0	0	1	0	0	0	0	0	0
120	184	389	HA1:168	NA:389	0.0184	0.677	1.2596	31	38.89	10.67	13.39	2	2	2	0	1	0	0	0	1	0	0	0	0	0	0
120	186	389	HA1:170	NA:389	0.0302	0.811	1.2596	31	38.89	10.67	13.39	2	2	2	0	1	0	0	0	1	0	0	0	0	0	0
120	97	389	HA1:80	NA:389	0.0436	0.838	1.2596	31	38.89	10.67	13.39	2	2	2	0	1	0	0	0	1	0	0	0	0	0	0
120	179	389	HA1:163	NA:389	0.0482	0.864	1.2596	31	38.89	10.67	13.39	2	2	2	0	1	0	0	0	1	0	0	0	0	0	0
121	231	284	HA1:215	NA:284	0.015	0.619	0.4936	1	na	0.34	na	1	1	0.5	0	0	0	0	0	0.5	0	0	0	0	0	0
122	162	451	HA1:146	NA:451	0.0151	0.618	2.6035	7.5	4.44	2.58	1.53	2	3	3	0	0	0	0	0	3	0	0	0	0	0	0
123	488	215	HA2:145	NA:215	0.0153	0.62	0.4842	2.5	na	0.86	na	1	1	0.5	0	0	0	0	0	0.5	0	0	0	0	0	0
123	170	215	HA1:154	NA:215	0.0371	0.806	0.4842	2.5	na	0.86	na	1	1	0.5	0	0	0	0	0	0.5	0	0	0	0	0	0
123	277	215	HA1:261	NA:215	0.0371	0.806	0.4842	2.5	na	0.86	na	1	1	0.5	0	0	0	0	0	0.5	0	0	0	0	0	0
123	7	215	HA_sig_pept:7	NA:215	0.0436	0.838	0.4842	2.5	na	0.86	na	1	1	0.5	0	0	0	0	0	0.5	0	0	0	0	0	0
124	223	200	HA1:207	NA:200	0.0155	0.624	0.926	4	na	1.38	na	1	1	1	0	0	0	0	0	1	0	0	0	0	0	0
124	91	200	HA1:74	NA:200	0.0194	0.715	0.926	4	na	1.38	na	1	1	1	0	0	0	0	0	1	0	0	0	0	0	0
124	155	200	HA1:139	NA:200	0.0194	0.715	0.926	4	na	1.38	na	1	1	1	0	0	0	0	0	1	0	0	0	0	0	0
125	178	389	HA1:162	NA:389	0.0156	0.627	1.3808	22.75	27.22	7.83	9.37	2	2	2	0	1	0	0	0	1	0	0	0	0	0	0
125	145	389	HA1:128	NA:389	0.0441	0.836	1.3808	22.75	27.22	7.83	9.37	2	2	2	0	1	0	0	0	1	0	0	0	0	0	0
126	467	393	HA2:124	NA:393	0.0157	0.628	1.3793	3.5	4.24	1.21	1.46	2	2	1.5	0	0	0	0	0	1.5	0	0	0	0	0	0
127	138	254	HA1:121	NA:254	0.0159	0.628	2.4931	18.75	10.6	6.46	3.65	2	4	3.5	0	0	0	0	0	3.5	0	0	0	0	0	0
128	209	395	HA1:193	NA:395	0.0159	0.628	0.981	1	na	0.34	na	1	1	1	0	0	0	0	0	1	0	0	0	0	0	0
129	389	340	HA2:46	NA:340	0.0159	0.628	0.9439	3	na	1.03	na	1	1	1	0	0	0	0	0	1	0	0	0	0	0	0
130	221	254	HA1:205	NA:254	0.016	0.629	2.0806	20	12.62	6.89	4.35	1	3	3	0	0	0	0	0	3	0	0	0	0	0	0
130	293	254	HA1:277	NA:254	0.0206	0.72	2.0806	20	12.62	6.89	4.35	1	3	3	0	0	0	0	0	3	0	0	0	0	0	0
131	224	453	HA1:208	NA:453	0.0163	0.641	0.4968	0.5	na	0.17	na	1	1	0.5	0	0	0	0	0	0.5	0	0	0	0	0	0
131	224	354	HA1:208	NA:354	0.0239	0.743	0.4968	0.5	na	0.17	na	1	1	0.5	0	0	0	0	0	0.5	0	0	0	0	0	0
132	179	264	HA1:163	NA:264	0.0165	0.647	0.981	1	na	0.34	na	1	1	1	0	0	0	0	0	1	0	0	0	0	0	0
133	230	340	HA1:214	NA:340	0.0166	0.647	1	0	na	0	na	1	1	1	0	0	0	0	0	1	0	0	0	0	0	0
134	137	432	HA1:120	NA:432	0.0166	0.647	1	0	na	0	na	1	1	1	0	0	0	0	0	1	0	0	0	0	0	0
135	223	340	HA1:207	NA:340	0.0167	0.642	1.8507	42.75	19.41	14.72	6.68	1	4	4	0	0	0	0	0	3	0	0	0	0	0	1
136	16	340	HA_sig_pept:16	NA:340	0.0167	0.642	1.9987	38.75	19.41	13.34	6.68	1	4	4	0	0	0	0	0	3	0	0	0	0	0	1
136	102	340	HA1:85	NA:340	0.0167	0.642	1.9987	38.75	19.41	13.34	6.68	1	4	4	0	0	0	0	0	3	0	0	0	0	0	1
136	74	340	HA1:57	NA:340	0.0257	0.779	1.9987	38.75	19.41	13.34	6.68	1	4	4	0	0	0	0	0	3	0	0	0	0	0	1
137	199	264	HA1:183	NA:264	0.0168	0.641	0.9171	4.5	na	1.55	na	1	1	1	0	0	0	0	0	1	0	0	0	0	0	0
137	361	264	HA2:18	NA:264	0.0168	0.641	0.9171	4.5	na	1.55	na	1	1	1	0	0	0	0	0	1	0	0	0	0	0	0
137	207	264	HA1:191	NA:264	0.0212	0.694	0.9171	4.5	na	1.55	na	1	1	1	0	0	0	0	0	1	0	0	0	0	0	0
137	169	264	HA1:153	NA:264	0.0291	0.804	0.9171	4.5	na	1.55	na	1	1	1	0	0	0	0	0	1	0	0	0	0	0	0
138	158	40	HA1:142	NA:40	0.0172	0.656	0.9904	0.5	na	0.17	na	1	1	1	0	0	0	0	0	1	0	0	0	0	0	0
138	200	40	HA1:184	NA:40	0.0172	0.656	0.9904	0.5	na	0.17	na	1	1	1	0	0	0	0	0	1	0	0	0	0	0	0
139	386	434	HA2:43	NA:434	0.0174	0.662	0.4905	1.5	na	0.52	na	1	1	0.5	0	0	0	0	0	0.5	0	0	0	0	0	0
140	287	381	HA1:271	NA:381	0.0175	0.663	0.7073	22.75	31.47	7.83	10.84	2	1	1	0	0	0	0	0	1	0	0	0	0	0	0
141	467	331	HA2:124	NA:331	0.0176	0.662	0.9531	2.5	na	0.86	na	1	1	1	0	0	0	0	0	1	0	0	0	0	0	0
141	467	209	HA2:124	NA:209	0.0205	0.718	0.9531	2.5	na	0.86	na	1	1	1	0	0	0	0	0	1	0	0	0	0	0	0
141	53	331	HA1:36	NA:331	0.0255	0.778	0.9531	2.5	na	0.86	na	1	1	1	0	0	0	0	0	1	0	0	0	0	0	0
141	53	209	HA1:36	NA:209	0.0263	0.778	0.9531	2.5	na	0.86	na	1	1	1	0	0	0	0	0	1	0	0	0	0	0	0
142	210	331	HA1:194	NA:331	0.0176	0.662	0.9623	2	na	0.69	na	1	1	1	0	0	0	0	0	1	0	0	0	0	0	0
142	210	209	HA1:194	NA:209	0.0205	0.718	0.9623	2	na	0.69	na	1	1	1	0	0	0	0	0	1	0	0	0	0	0	0
143	289	416	HA1:273	NA:416	0.0178	0.671	0.981	1	na	0.34	na	1	1	1	0	0	0	0	0	1	0	0	0	0	0	0
144	52	83	HA1:35	NA:83	0.0179	0.674	2.5565	8.33	1.53	2.87	0.53	1	3	3	0	0	0	0	0	0	0	0	0	0	0	3
145	203	329	HA1:187	NA:329	0.018	0.677	1.9619	1	0	0.34	0	1	2	2	0	0	0	0	0	2	0	0	0	0	0	0
146	157	86	HA1:141	NA:86	0.0181	0.681	1.8901	3	3.54	1.03	1.22	2	2	2	0	0	0	0	0	1	0	0	0	0	0	1
147	3	449	HA_sig_pept:3	NA:449	0.0182	0.683	0.8996	5.5	na	1.89	na	1	1	1	0	0	0	0	0	1	0	0	0	0	0	0
148	202	28	HA1:186	NA:28	0.0183	0.684	0.9439	3	na	1.03	na	1	1	1	0	0	0	0	0	1	0	0	0	0	0	0
149	202	39	HA1:186	NA:39	0.0184	0.677	0.9439	3	na	1.03	na	1	1	1	0	0	0	0	0	1	0	0	0	0	0	0
150	149	127	HA1:133	NA:127	0.0184	0.677	0.8741	7	na	2.41	na	1	1	1	0	0	0	0	0	1	0	0	0	0	0	0
150	326	127	HA1:310	NA:127	0.0327	0.801	0.8741	7	na	2.41	na	1	1	1	0	0	0	0	0	1	0	0	0	0	0	0
151	203	6	HA1:187	NA:6	0.0186	0.686	0.9904	0.5	na	0.17	na	1	1	1	0	0	0	0	0	1	0	0	0	0	0	0
151	203	149	HA1:187	NA:149	0.0363	0.811	0.9904	0.5	na	0.17	na	1	1	1	0	0	0	0	0	1	0	0	0	0	0	0
152	225	77	HA1:209	NA:77	0.0189	0.697	0.9531	2.5	na	0.86	na	1	1	1	0	0	0	0	0	1	0	0	0	0	0	0
152	283	77	HA1:267	NA:77	0.0189	0.697	0.9531	2.5	na	0.86	na	1	1	1	0	0	0	0	0	1	0	0	0	0	0	0
152	111	77	HA1:94	NA:77	0.0222	0.718	0.9531	2.5	na	0.86	na	1	1	1	0	0	0	0	0	1	0	0	0	0	0	0
152	99	77	HA1:82	NA:77	0.0231	0.734	0.9531	2.5	na	0.86	na	1	1	1	0	0	0	0	0	1	0	0	0	0	0	0
153	223	262	HA1:207	NA:262	0.019	0.695	1.1876	30.5	26.87	10.5	9.25	1	2	2	0	0	0	0	0	2	0	0	0	0	0	0
154	16	262	HA_sig_pept:16	NA:262	0.019	0.695	1.2826	26.5	26.87	9.12	9.25	1	2	2	0	0	0	0	0	2	0	0	0	0	0	0
154	102	262	HA1:85	NA:262	0.019	0.695	1.2826	26.5	26.87	9.12	9.25	1	2	2	0	0	0	0	0	2	0	0	0	0	0	0
154	74	262	HA1:57	NA:262	0.0263	0.778	1.2826	26.5	26.87	9.12	9.25	1	2	2	0	0	0	0	0	2	0	0	0	0	0	0
155	289	340	HA1:273	NA:340	0.0195	0.715	3.0505	15.5	14.23	5.34	4.9	2	4	4	0	0	0	0	0	3	0	0	0	0	0	1
156	326	68	HA1:310	NA:68	0.0197	0.721	1.9522	21.62	15.53	7.44	5.35	2	3	3	0	0	0	0	0	2	0	0	0	0	0	1
157	133	94	HA1:116	NA:94	0.0203	0.745	0.463	6	na	2.07	na	1	1	0.5	0	0	0	0	0	0.5	0	0	0	0	0	0
157	133	451	HA1:116	NA:451	0.0334	0.805	0.463	6	na	2.07	na	1	1	0.5	0	0	0	0	0	0.5	0	0	0	0	0	0
158	4	286	HA_sig_pept:4	NA:286	0.0204	0.715	0.9349	3.5	na	1.21	na	1	1	1	0	1	0	0	0	0	0	0	0	0	0	0
158	13	286	HA_sig_pept:13	NA:286	0.0204	0.715	0.9349	3.5	na	1.21	na	1	1	1	0	1	0	0	0	0	0	0	0	0	0	0
158	97	286	HA1:80	NA:286	0.0204	0.715	0.9349	3.5	na	1.21	na	1	1	1	0	1	0	0	0	0	0	0	0	0	0	0
158	113	286	HA1:96	NA:286	0.0204	0.715	0.9349	3.5	na	1.21	na	1	1	1	0	1	0	0	0	0	0	0	0	0	0	0
158	138	286	HA1:121	NA:286	0.0204	0.715	0.9349	3.5	na	1.21	na	1	1	1	0	1	0	0	0	0	0	0	0	0	0	0
158	170	286	HA1:154	NA:286	0.0204	0.715	0.9349	3.5	na	1.21	na	1	1	1	0	1	0	0	0	0	0	0	0	0	0	0
158	171	286	HA1:155	NA:286	0.0204	0.715	0.9349	3.5	na	1.21	na	1	1	1	0	1	0	0	0	0	0	0	0	0	0	0
158	184	286	HA1:168	NA:286	0.0204	0.715	0.9349	3.5	na	1.21	na	1	1	1	0	1	0	0	0	0	0	0	0	0	0	0
158	251	286	HA1:235	NA:286	0.0204	0.715	0.9349	3.5	na	1.21	na	1	1	1	0	1	0	0	0	0	0	0	0	0	0	0
158	257	286	HA1:241	NA:286	0.0204	0.715	0.9349	3.5	na	1.21	na	1	1	1	0	1	0	0	0	0	0	0	0	0	0	0
158	277	286	HA1:261	NA:286	0.0204	0.715	0.9349	3.5	na	1.21	na	1	1	1	0	1	0	0	0	0	0	0	0	0	0	0
158	415	286	HA2:72	NA:286	0.0204	0.715	0.9349	3.5	na	1.21	na	1	1	1	0	1	0	0	0	0	0	0	0	0	0	0
158	4	42	HA_sig_pept:4	NA:42	0.0208	0.693	0.9349	3.5	na	1.21	na	1	1	1	0	1	0	0	0	0	0	0	0	0	0	0
158	13	42	HA_sig_pept:13	NA:42	0.0208	0.693	0.9349	3.5	na	1.21	na	1	1	1	0	1	0	0	0	0	0	0	0	0	0	0
158	97	42	HA1:80	NA:42	0.0208	0.693	0.9349	3.5	na	1.21	na	1	1	1	0	1	0	0	0	0	0	0	0	0	0	0
158	113	42	HA1:96	NA:42	0.0208	0.693	0.9349	3.5	na	1.21	na	1	1	1	0	1	0	0	0	0	0	0	0	0	0	0
158	138	42	HA1:121	NA:42	0.0208	0.693	0.9349	3.5	na	1.21	na	1	1	1	0	1	0	0	0	0	0	0	0	0	0	0
158	170	42	HA1:154	NA:42	0.0208	0.693	0.9349	3.5	na	1.21	na	1	1	1	0	1	0	0	0	0	0	0	0	0	0	0
158	171	42	HA1:155	NA:42	0.0208	0.693	0.9349	3.5	na	1.21	na	1	1	1	0	1	0	0	0	0	0	0	0	0	0	0
158	184	42	HA1:168	NA:42	0.0208	0.693	0.9349	3.5	na	1.21	na	1	1	1	0	1	0	0	0	0	0	0	0	0	0	0
158	251	42	HA1:235	NA:42	0.0208	0.693	0.9349	3.5	na	1.21	na	1	1	1	0	1	0	0	0	0	0	0	0	0	0	0
158	257	42	HA1:241	NA:42	0.0208	0.693	0.9349	3.5	na	1.21	na	1	1	1	0	1	0	0	0	0	0	0	0	0	0	0
158	277	42	HA1:261	NA:42	0.0208	0.693	0.9349	3.5	na	1.21	na	1	1	1	0	1	0	0	0	0	0	0	0	0	0	0
158	415	42	HA2:72	NA:42	0.0208	0.693	0.9349	3.5	na	1.21	na	1	1	1	0	1	0	0	0	0	0	0	0	0	0	0
158	7	286	HA_sig_pept:7	NA:286	0.0243	0.752	0.9349	3.5	na	1.21	na	1	1	1	0	1	0	0	0	0	0	0	0	0	0	0
158	7	42	HA_sig_pept:7	NA:42	0.0248	0.766	0.9349	3.5	na	1.21	na	1	1	1	0	1	0	0	0	0	0	0	0	0	0	0
158	186	42	HA1:170	NA:42	0.0305	0.796	0.9349	3.5	na	1.21	na	1	1	1	0	1	0	0	0	0	0	0	0	0	0	0
158	178	42	HA1:162	NA:42	0.0308	0.79	0.9349	3.5	na	1.21	na	1	1	1	0	1	0	0	0	0	0	0	0	0	0	0
158	186	286	HA1:170	NA:286	0.0312	0.792	0.9349	3.5	na	1.21	na	1	1	1	0	1	0	0	0	0	0	0	0	0	0	0
158	178	286	HA1:162	NA:286	0.0315	0.798	0.9349	3.5	na	1.21	na	1	1	1	0	1	0	0	0	0	0	0	0	0	0	0
158	170	30	HA1:154	NA:30	0.0335	0.803	0.9349	3.5	na	1.21	na	1	1	1	0	1	0	0	0	0	0	0	0	0	0	0
158	251	30	HA1:235	NA:30	0.0335	0.803	0.9349	3.5	na	1.21	na	1	1	1	0	1	0	0	0	0	0	0	0	0	0	0
158	277	30	HA1:261	NA:30	0.0347	0.802	0.9349	3.5	na	1.21	na	1	1	1	0	1	0	0	0	0	0	0	0	0	0	0
158	170	389	HA1:154	NA:389	0.0366	0.81	0.9349	3.5	na	1.21	na	1	1	1	0	1	0	0	0	0	0	0	0	0	0	0
158	251	389	HA1:235	NA:389	0.0366	0.81	0.9349	3.5	na	1.21	na	1	1	1	0	1	0	0	0	0	0	0	0	0	0	0
158	277	389	HA1:261	NA:389	0.0375	0.807	0.9349	3.5	na	1.21	na	1	1	1	0	1	0	0	0	0	0	0	0	0	0	0
158	7	30	HA_sig_pept:7	NA:30	0.0404	0.82	0.9349	3.5	na	1.21	na	1	1	1	0	1	0	0	0	0	0	0	0	0	0	0
158	7	389	HA_sig_pept:7	NA:389	0.0424	0.833	0.9349	3.5	na	1.21	na	1	1	1	0	1	0	0	0	0	0	0	0	0	0	0
158	209	286	HA1:193	NA:286	0.0433	0.844	0.9349	3.5	na	1.21	na	1	1	1	0	1	0	0	0	0	0	0	0	0	0	0
158	179	286	HA1:163	NA:286	0.0452	0.848	0.9349	3.5	na	1.21	na	1	1	1	0	1	0	0	0	0	0	0	0	0	0	0
158	209	42	HA1:193	NA:42	0.0457	0.847	0.9349	3.5	na	1.21	na	1	1	1	0	1	0	0	0	0	0	0	0	0	0	0
158	179	42	HA1:163	NA:42	0.0459	0.847	0.9349	3.5	na	1.21	na	1	1	1	0	1	0	0	0	0	0	0	0	0	0	0
158	202	42	HA1:186	NA:42	0.0466	0.854	0.9349	3.5	na	1.21	na	1	1	1	0	1	0	0	0	0	0	0	0	0	0	0
158	202	286	HA1:186	NA:286	0.0468	0.852	0.9349	3.5	na	1.21	na	1	1	1	0	1	0	0	0	0	0	0	0	0	0	0
158	467	286	HA2:124	NA:286	0.0499	0.86	0.9349	3.5	na	1.21	na	1	1	1	0	1	0	0	0	0	0	0	0	0	0	0
159	269	338	HA1:253	NA:338	0.0207	0.725	1.7236	7.75	1.77	2.67	0.61	1	2	2	0	0	0	0	0	2	0	0	0	0	0	0
160	290	83	HA1:274	NA:83	0.0209	0.695	2.5565	8.33	1.53	2.87	0.53	1	3	3	0	0	0	0	0	0	0	0	0	0	0	3
161	243	254	HA1:227	NA:254	0.021	0.692	1.6519	32	12.62	11.02	4.35	1	3	3	0	0	0	0	0	3	0	0	0	0	0	0
161	470	254	HA2:127	NA:254	0.021	0.692	1.6519	32	12.62	11.02	4.35	1	3	3	0	0	0	0	0	3	0	0	0	0	0	0
162	73	254	HA1:56	NA:254	0.021	0.692	1.8186	27	12.62	9.3	4.35	1	3	3	0	0	0	0	0	3	0	0	0	0	0	0
163	13	389	HA_sig_pept:13	NA:389	0.0212	0.694	1.5356	15	16.26	5.16	5.6	2	2	2	0	1	0	0	0	1	0	0	0	0	0	0
163	209	389	HA1:193	NA:389	0.0344	0.802	1.5356	15	16.26	5.16	5.6	2	2	2	0	1	0	0	0	1	0	0	0	0	0	0
163	202	389	HA1:186	NA:389	0.0467	0.856	1.5356	15	16.26	5.16	5.6	2	2	2	0	1	0	0	0	1	0	0	0	0	0	0
164	311	254	HA1:295	NA:254	0.0213	0.696	1.8899	25	12.62	8.61	4.35	1	3	3	0	0	0	0	0	3	0	0	0	0	0	0
165	86	127	HA1:69	NA:127	0.0214	0.697	0.981	1	na	0.34	na	1	1	1	0	0	0	0	0	1	0	0	0	0	0	0
166	182	449	HA1:166	NA:449	0.0215	0.698	0.8996	5.5	na	1.89	na	1	1	1	0	0	0	0	0	1	0	0	0	0	0	0
167	145	336	HA1:128	NA:336	0.0216	0.7	2.3244	21.5	6.65	7.4	2.29	2	4	3.5	0	0	0	0	0	3.5	0	0	0	0	0	0
168	269	267	HA1:253	NA:267	0.0218	0.705	3.4234	41.67	41.2	14.35	14.19	2	6	6	0	0	0	0	0	6	0	0	0	0	0	0
169	269	26	HA1:253	NA:26	0.0222	0.718	0.981	1	na	0.34	na	1	1	1	0	0	0	0	0	1	0	0	0	0	0	0
170	432	77	HA2:89	NA:77	0.0224	0.725	0.8741	7	na	2.41	na	1	1	1	0	0	0	0	0	1	0	0	0	0	0	0
171	467	15	HA2:124	NA:15	0.0226	0.73	1.7399	7.25	1.06	2.5	0.36	1	2	2	0	0	0	0	0	2	0	0	0	0	0	0
172	13	34	HA_sig_pept:13	NA:34	0.0227	0.733	2.3102	15.88	7.05	5.47	2.43	2	4	3	0	0	0	0	0	3	0	0	0	0	0	0
172	209	34	HA1:193	NA:34	0.0491	0.86	2.3102	15.88	7.05	5.47	2.43	2	4	3	0	0	0	0	0	3	0	0	0	0	0	0
173	12	45	HA_sig_pept:12	NA:45	0.0229	0.731	1.6733	36.83	33.02	12.68	11.37	1	3	3	0	0	0	0	0	3	0	0	0	0	0	0
173	71	45	HA1:54	NA:45	0.0229	0.731	1.6733	36.83	33.02	12.68	11.37	1	3	3	0	0	0	0	0	3	0	0	0	0	0	0
173	144	45	HA1:127	NA:45	0.0229	0.731	1.6733	36.83	33.02	12.68	11.37	1	3	3	0	0	0	0	0	3	0	0	0	0	0	0
173	418	45	HA2:75	NA:45	0.0229	0.731	1.6733	36.83	33.02	12.68	11.37	1	3	3	0	0	0	0	0	3	0	0	0	0	0	0
173	142	45	HA1:125	NA:45	0.023	0.733	1.6733	36.83	33.02	12.68	11.37	1	3	3	0	0	0	0	0	3	0	0	0	0	0	0
173	173	45	HA1:157	NA:45	0.0312	0.792	1.6733	36.83	33.02	12.68	11.37	1	3	3	0	0	0	0	0	3	0	0	0	0	0	0
174	207	250	HA1:191	NA:250	0.0232	0.736	2.2602	15.67	12	5.4	4.13	2	3	3	0	0	0	0	0	3	0	0	0	0	0	0
175	73	70	HA1:56	NA:70	0.0233	0.731	0.8741	7	na	2.41	na	1	1	1	0	0	0	0	0	1	0	0	0	0	0	0
176	311	70	HA1:295	NA:70	0.0233	0.731	0.9083	5	na	1.72	na	1	1	1	0	0	0	0	0	1	0	0	0	0	0	0
177	240	70	HA1:224	NA:70	0.0233	0.731	0.9083	5	na	1.72	na	1	1	1	0	0	0	0	0	1	0	0	0	0	0	0
178	232	70	HA1:216	NA:70	0.0233	0.731	0.9083	5	na	1.72	na	1	1	1	0	0	0	0	0	1	0	0	0	0	0	0
179	240	254	HA1:224	NA:254	0.0235	0.734	1.8899	25	12.62	8.61	4.35	1	3	3	0	0	0	0	0	3	0	0	0	0	0	0
180	221	313	HA1:205	NA:313	0.024	0.744	0.8574	8	na	2.75	na	1	1	1	0	0	0	0	0	1	0	0	0	0	0	0
180	293	313	HA1:277	NA:313	0.0267	0.781	0.8574	8	na	2.75	na	1	1	1	0	0	0	0	0	1	0	0	0	0	0	0
180	138	313	HA1:121	NA:313	0.0457	0.847	0.8574	8	na	2.75	na	1	1	1	0	0	0	0	0	1	0	0	0	0	0	0
181	13	336	HA_sig_pept:13	NA:336	0.0246	0.761	2.2995	17.88	12.1	6.16	4.17	2	4	3	0	0	0	0	0	3	0	0	0	0	0	0
182	52	322	HA1:35	NA:322	0.0249	0.764	0.9904	0.5	na	0.17	na	1	1	1	0	0	0	0	0	1	0	0	0	0	0	0
182	162	322	HA1:146	NA:322	0.0249	0.764	0.9904	0.5	na	0.17	na	1	1	1	0	0	0	0	0	1	0	0	0	0	0	0
182	157	322	HA1:141	NA:322	0.0395	0.817	0.9904	0.5	na	0.17	na	1	1	1	0	0	0	0	0	1	0	0	0	0	0	0
183	145	359	HA1:128	NA:359	0.025	0.764	0.9716	1.5	na	0.52	na	1	1	1	0	0	0	0	0	1	0	0	0	0	0	0
184	232	254	HA1:216	NA:254	0.0256	0.779	1.8899	25	12.62	8.61	4.35	1	3	3	0	0	0	0	0	3	0	0	0	0	0	0
185	223	222	HA1:207	NA:222	0.0258	0.775	2.7694	34.2	21.2	11.78	7.3	1	5	5	0	0	0	0	0	5	0	0	0	0	0	0
186	16	222	HA_sig_pept:16	NA:222	0.0258	0.775	2.9909	30.2	21.2	10.4	7.3	1	5	5	0	0	0	0	0	5	0	0	0	0	0	0
186	102	222	HA1:85	NA:222	0.0258	0.775	2.9909	30.2	21.2	10.4	7.3	1	5	5	0	0	0	0	0	5	0	0	0	0	0	0
186	74	222	HA1:57	NA:222	0.0418	0.828	2.9909	30.2	21.2	10.4	7.3	1	5	5	0	0	0	0	0	5	0	0	0	0	0	0
187	11	127	HA_sig_pept:11	NA:127	0.0261	0.781	0.6939	19	na	6.54	na	1	1	1	0	0	0	0	0	1	0	0	0	0	0	0
187	287	127	HA1:271	NA:127	0.0329	0.802	0.6939	19	na	6.54	na	1	1	1	0	0	0	0	0	1	0	0	0	0	0	0
187	60	127	HA1:43	NA:127	0.0343	0.802	0.6939	19	na	6.54	na	1	1	1	0	0	0	0	0	1	0	0	0	0	0	0
188	283	21	HA1:267	NA:21	0.0263	0.778	1.7657	6.5	2.12	2.24	0.73	2	2	2	0	0	0	0	0	2	0	0	0	0	0	0
189	434	82	HA2:91	NA:82	0.0266	0.78	0.9716	1.5	na	0.52	na	1	1	1	0	0	0	0	0	1	0	0	0	0	0	0
189	512	82	HA2:169	NA:82	0.0266	0.78	0.9716	1.5	na	0.52	na	1	1	1	0	0	0	0	0	1	0	0	0	0	0	0
189	434	452	HA2:91	NA:452	0.0286	0.802	0.9716	1.5	na	0.52	na	1	1	1	0	0	0	0	0	1	0	0	0	0	0	0
189	512	452	HA2:169	NA:452	0.0286	0.802	0.9716	1.5	na	0.52	na	1	1	1	0	0	0	0	0	1	0	0	0	0	0	0
190	209	74	HA1:193	NA:74	0.0268	0.779	0.9623	2	na	0.69	na	1	1	1	0	0	0	0	0	1	0	0	0	0	0	0
191	157	381	HA1:141	NA:381	0.0268	0.779	0.992	0.5	0	0.17	0	2	1	1	0	0	0	0	0	1	0	0	0	0	0	0
192	240	34	HA1:224	NA:34	0.027	0.781	1.7818	16.17	13	5.57	4.48	2	3	2.5	0	0	0	0	0	2.5	0	0	0	0	0	0
193	179	75	HA1:163	NA:75	0.0274	0.788	0.9716	1.5	na	0.52	na	1	1	1	0	0	0	0	0	1	0	0	0	0	0	0
194	178	336	HA1:162	NA:336	0.0279	0.799	1.9119	23.67	6.17	8.15	2.12	1	3	3	0	0	0	0	0	3	0	0	0	0	0	0
195	209	341	HA1:193	NA:341	0.0283	0.804	0.9623	2	na	0.69	na	1	1	1	0	0	0	0	0	1	0	0	0	0	0	0
196	137	416	HA1:120	NA:416	0.0283	0.804	0.8574	8	na	2.75	na	1	1	1	0	0	0	0	0	1	0	0	0	0	0	0
197	52	41	HA1:35	NA:41	0.0284	0.801	1.6987	8.5	1.41	2.93	0.49	1	2	2	0	0	0	0	0	0	0	0	0	0	0	2
198	290	259	HA1:274	NA:259	0.0284	0.801	0.9904	0.5	na	0.17	na	1	1	1	0	0	0	0	0	1	0	0	0	0	0	0
199	91	222	HA1:74	NA:222	0.0287	0.8	3.5633	30.5	21.02	10.5	7.24	2	6	6	0	0	0	0	0	6	0	0	0	0	0	0
199	155	222	HA1:139	NA:222	0.0287	0.8	3.5633	30.5	21.02	10.5	7.24	2	6	6	0	0	0	0	0	6	0	0	0	0	0	0
200	199	75	HA1:183	NA:75	0.0289	0.801	0.9083	5	na	1.72	na	1	1	1	0	0	0	0	0	1	0	0	0	0	0	0
200	361	75	HA2:18	NA:75	0.0289	0.801	0.9083	5	na	1.72	na	1	1	1	0	0	0	0	0	1	0	0	0	0	0	0
200	207	75	HA1:191	NA:75	0.033	0.8	0.9083	5	na	1.72	na	1	1	1	0	0	0	0	0	1	0	0	0	0	0	0
200	169	75	HA1:153	NA:75	0.0398	0.815	0.9083	5	na	1.72	na	1	1	1	0	0	0	0	0	1	0	0	0	0	0	0
201	223	188	HA1:207	NA:188	0.0292	0.805	1.7336	47.5	22.38	16.36	7.71	1	4	4	0	0	0	0	0	3	0	0	0	0	0	1
202	16	188	HA_sig_pept:16	NA:188	0.0293	0.802	1.8722	43.5	22.38	14.98	7.71	1	4	4	0	0	0	0	0	3	0	0	0	0	0	1
202	102	188	HA1:85	NA:188	0.0293	0.802	1.8722	43.5	22.38	14.98	7.71	1	4	4	0	0	0	0	0	3	0	0	0	0	0	1
202	74	188	HA1:57	NA:188	0.0439	0.839	1.8722	43.5	22.38	14.98	7.71	1	4	4	0	0	0	0	0	3	0	0	0	0	0	1
203	232	34	HA1:216	NA:34	0.0294	0.8	1.7818	16.17	13	5.57	4.48	2	3	2.5	0	0	0	0	0	2.5	0	0	0	0	0	0
204	231	321	HA1:215	NA:321	0.0294	0.8	0.4873	2	na	0.69	na	1	1	0.5	0	0	0	0	0	0.5	0	0	0	0	0	0
205	221	95	HA1:205	NA:95	0.0297	0.804	1.3167	23	16.26	7.92	5.6	1	2	2	0	0	0	0	0	2	0	0	0	0	0	0
205	293	95	HA1:277	NA:95	0.0327	0.801	1.3167	23	16.26	7.92	5.6	1	2	2	0	0	0	0	0	2	0	0	0	0	0	0
206	289	19	HA1:273	NA:19	0.03	0.809	2.9931	16	11.16	5.51	3.84	3	4	4	0	0	0	0	0	4	0	0	0	0	0	0
207	269	366	HA1:253	NA:366	0.0303	0.792	1.6452	10.5	8.49	3.62	2.92	2	2	2	0	0	0	0	0	2	0	0	0	0	0	0
208	488	34	HA2:145	NA:34	0.0303	0.792	0.8996	5.5	na	1.89	na	1	1	1	0	0	0	0	0	1	0	0	0	0	0	0
209	78	34	HA1:61	NA:34	0.0303	0.792	0.4811	3	na	1.03	na	1	1	0.5	0	0	0	0	0	0.5	0	0	0	0	0	0
209	146	34	HA1:129	NA:34	0.0303	0.792	0.4811	3	na	1.03	na	1	1	0.5	0	0	0	0	0	0.5	0	0	0	0	0	0
209	165	34	HA1:149	NA:34	0.0303	0.792	0.4811	3	na	1.03	na	1	1	0.5	0	0	0	0	0	0.5	0	0	0	0	0	0
209	185	34	HA1:169	NA:34	0.0303	0.792	0.4811	3	na	1.03	na	1	1	0.5	0	0	0	0	0	0.5	0	0	0	0	0	0
209	211	34	HA1:195	NA:34	0.0303	0.792	0.4811	3	na	1.03	na	1	1	0.5	0	0	0	0	0	0.5	0	0	0	0	0	0
209	476	34	HA2:133	NA:34	0.0303	0.792	0.4811	3	na	1.03	na	1	1	0.5	0	0	0	0	0	0.5	0	0	0	0	0	0
209	528	34	HA2:185	NA:34	0.0303	0.792	0.4811	3	na	1.03	na	1	1	0.5	0	0	0	0	0	0.5	0	0	0	0	0	0
210	86	41	HA1:69	NA:41	0.0306	0.795	2.0509	22.17	18.79	7.63	6.47	2	3	3	0	0	0	0	0	1	0	0	0	0	0	2
211	290	41	HA1:274	NA:41	0.0306	0.795	1.6987	8.5	1.41	2.93	0.49	1	2	2	0	0	0	0	0	0	0	0	0	0	0	2
212	179	432	HA1:163	NA:432	0.0307	0.794	1.3841	8.25	9.55	2.84	3.29	2	2	1.5	0	0	0	0	0	1.5	0	0	0	0	0	0
213	206	6	HA1:190	NA:6	0.0307	0.794	0.9716	1.5	na	0.52	na	1	1	1	0	0	0	0	0	1	0	0	0	0	0	0
214	199	68	HA1:183	NA:68	0.0308	0.79	2.0716	19.83	9.57	6.83	3.3	1	3	3	0	0	0	0	0	2	0	0	0	0	0	1
214	361	68	HA2:18	NA:68	0.0319	0.801	2.0716	19.83	9.57	6.83	3.3	1	3	3	0	0	0	0	0	2	0	0	0	0	0	1
214	169	68	HA1:153	NA:68	0.0384	0.818	2.0716	19.83	9.57	6.83	3.3	1	3	3	0	0	0	0	0	2	0	0	0	0	0	1
215	507	21	HA2:164	NA:21	0.0308	0.79	0.8016	11.5	na	3.96	na	1	1	1	0	0	0	0	0	1	0	0	0	0	0	0
215	398	21	HA2:55	NA:21	0.0481	0.871	0.8016	11.5	na	3.96	na	1	1	1	0	0	0	0	0	1	0	0	0	0	0	0
216	331	340	HA1:315	NA:340	0.0316	0.798	0.9531	2.5	na	0.86	na	1	1	1	0	0	0	0	0	1	0	0	0	0	0	0
216	414	340	HA2:71	NA:340	0.0316	0.798	0.9531	2.5	na	0.86	na	1	1	1	0	0	0	0	0	1	0	0	0	0	0	0
216	331	267	HA1:315	NA:267	0.0453	0.847	0.9531	2.5	na	0.86	na	1	1	1	0	0	0	0	0	1	0	0	0	0	0	0
216	414	267	HA2:71	NA:267	0.0453	0.847	0.9531	2.5	na	0.86	na	1	1	1	0	0	0	0	0	1	0	0	0	0	0	0
217	158	6	HA1:142	NA:6	0.0317	0.798	0.4968	0.5	na	0.17	na	1	1	0.5	0	0	0	0	0	0.5	0	0	0	0	0	0
217	200	6	HA1:184	NA:6	0.0435	0.843	0.4968	0.5	na	0.17	na	1	1	0.5	0	0	0	0	0	0.5	0	0	0	0	0	0
218	162	41	HA1:146	NA:41	0.0322	0.808	2.5159	9.17	1.53	3.16	0.53	2	3	3	0	0	0	0	0	1	0	0	0	0	0	2
219	151	250	HA1:135	NA:250	0.0325	0.814	2.1697	22	30.38	7.58	10.46	3	3	3	0	0	0	0	0	3	0	0	0	0	0	0
220	151	95	HA1:135	NA:95	0.0327	0.801	1.6997	8.5	2.83	2.93	0.97	2	2	2	0	0	0	0	0	2	0	0	0	0	0	0
221	53	86	HA1:36	NA:86	0.0327	0.801	0.981	1	na	0.34	na	1	1	1	0	0	0	0	0	1	0	0	0	0	0	0
222	4	215	HA_sig_pept:4	NA:215	0.0327	0.801	0.7142	17.5	na	6.03	na	1	1	1	0	0	0	0	0	1	0	0	0	0	0	0
222	113	215	HA1:96	NA:215	0.0327	0.801	0.7142	17.5	na	6.03	na	1	1	1	0	0	0	0	0	1	0	0	0	0	0	0
222	171	215	HA1:155	NA:215	0.0327	0.801	0.7142	17.5	na	6.03	na	1	1	1	0	0	0	0	0	1	0	0	0	0	0	0
222	257	215	HA1:241	NA:215	0.0327	0.801	0.7142	17.5	na	6.03	na	1	1	1	0	0	0	0	0	1	0	0	0	0	0	0
222	415	215	HA2:72	NA:215	0.0327	0.801	0.7142	17.5	na	6.03	na	1	1	1	0	0	0	0	0	1	0	0	0	0	0	0
222	184	215	HA1:168	NA:215	0.0371	0.806	0.7142	17.5	na	6.03	na	1	1	1	0	0	0	0	0	1	0	0	0	0	0	0
222	97	215	HA1:80	NA:215	0.0397	0.815	0.7142	17.5	na	6.03	na	1	1	1	0	0	0	0	0	1	0	0	0	0	0	0
222	186	215	HA1:170	NA:215	0.0491	0.86	0.7142	17.5	na	6.03	na	1	1	1	0	0	0	0	0	1	0	0	0	0	0	0
223	290	322	HA1:274	NA:322	0.0328	0.802	0.9904	0.5	na	0.17	na	1	1	1	0	0	0	0	0	1	0	0	0	0	0	0
224	157	76	HA1:141	NA:76	0.033	0.8	1.4778	0.75	0.35	0.26	0.12	2	2	1.5	0	0	0	0	0	1.5	0	0	0	0	0	0
225	389	86	HA2:46	NA:86	0.0332	0.803	0.4968	0.5	na	0.17	na	1	1	0.5	0	0	0	0	0	0.5	0	0	0	0	0	0
226	243	95	HA1:227	NA:95	0.0338	0.803	1.0453	35	16.26	12.05	5.6	1	2	2	0	0	0	0	0	2	0	0	0	0	0	0
226	470	95	HA2:127	NA:95	0.0338	0.803	1.0453	35	16.26	12.05	5.6	1	2	2	0	0	0	0	0	2	0	0	0	0	0	0
227	73	95	HA1:56	NA:95	0.0338	0.803	1.1508	30	16.26	10.33	5.6	1	2	2	0	0	0	0	0	2	0	0	0	0	0	0
228	311	95	HA1:295	NA:95	0.0338	0.803	1.196	28	16.26	9.64	5.6	1	2	2	0	0	0	0	0	2	0	0	0	0	0	0
229	12	15	HA_sig_pept:12	NA:15	0.034	0.799	1.6122	32.33	2.57	11.13	0.88	1	3	3	0	0	0	0	0	3	0	0	0	0	0	0
229	71	15	HA1:54	NA:15	0.034	0.799	1.6122	32.33	2.57	11.13	0.88	1	3	3	0	0	0	0	0	3	0	0	0	0	0	0
229	144	15	HA1:127	NA:15	0.034	0.799	1.6122	32.33	2.57	11.13	0.88	1	3	3	0	0	0	0	0	3	0	0	0	0	0	0
229	418	15	HA2:75	NA:15	0.034	0.799	1.6122	32.33	2.57	11.13	0.88	1	3	3	0	0	0	0	0	3	0	0	0	0	0	0
229	142	15	HA1:125	NA:15	0.0348	0.797	1.6122	32.33	2.57	11.13	0.88	1	3	3	0	0	0	0	0	3	0	0	0	0	0	0
229	173	15	HA1:157	NA:15	0.0406	0.822	1.6122	32.33	2.57	11.13	0.88	1	3	3	0	0	0	0	0	3	0	0	0	0	0	0
230	145	23	HA1:128	NA:23	0.0345	0.801	1.4113	22.75	31.47	7.83	10.84	2	2	2	0	0	0	0	0	2	0	0	0	0	0	0
231	289	127	HA1:273	NA:127	0.0345	0.801	0.9623	2	na	0.69	na	1	1	1	0	0	0	0	0	1	0	0	0	0	0	0
232	91	250	HA1:74	NA:250	0.0348	0.797	1.8115	30.67	27.46	10.56	9.46	2	3	3	0	0	0	0	0	3	0	0	0	0	0	0
232	155	250	HA1:139	NA:250	0.0348	0.797	1.8115	30.67	27.46	10.56	9.46	2	3	3	0	0	0	0	0	3	0	0	0	0	0	0
233	151	396	HA1:135	NA:396	0.035	0.799	2.6108	8.17	12.42	2.81	4.28	2	3	3	0	0	0	0	0	3	0	0	0	0	0	0
234	145	34	HA1:128	NA:34	0.0351	0.798	2.2244	19.5	11.58	6.71	3.99	3	4	3.25	0	0	0	0	0	3.25	0	0	0	0	0	0
235	203	40	HA1:187	NA:40	0.0351	0.798	0.981	1	na	0.34	na	1	1	1	0	0	0	0	0	1	0	0	0	0	0	0
236	111	250	HA1:94	NA:250	0.0356	0.805	2.3678	12.83	9.24	4.42	3.18	2	3	3	0	0	0	0	0	3	0	0	0	0	0	0
237	240	95	HA1:224	NA:95	0.0359	0.81	1.196	28	16.26	9.64	5.6	1	2	2	0	0	0	0	0	2	0	0	0	0	0	0
238	138	389	HA1:121	NA:389	0.0362	0.811	1.4806	17.5	19.8	6.03	6.82	2	2	2	0	1	0	0	0	1	0	0	0	0	0	0
239	398	434	HA2:55	NA:434	0.0362	0.811	0.9531	2.5	na	0.86	na	1	1	1	0	0	0	0	0	1	0	0	0	0	0	0
240	489	26	HA2:146	NA:26	0.0364	0.811	0.8825	6.5	na	2.24	na	1	1	1	0	0	0	0	0	1	0	0	0	0	0	0
240	268	26	HA1:252	NA:26	0.0403	0.821	0.8825	6.5	na	2.24	na	1	1	1	0	0	0	0	0	1	0	0	0	0	0	0
241	162	393	HA1:146	NA:393	0.0366	0.81	1.7679	6.5	4.24	2.24	1.46	2	2	2	0	0	0	0	0	2	0	0	0	0	0	0
242	151	386	HA1:135	NA:386	0.0367	0.808	2.6279	25.25	22.11	8.69	7.61	2	4	4	0	0	0	0	0	4	0	0	0	0	0	0
243	243	70	HA1:227	NA:70	0.037	0.812	0.7939	12	na	4.13	na	1	1	1	0	0	0	0	0	1	0	0	0	0	0	0
243	470	70	HA2:127	NA:70	0.037	0.812	0.7939	12	na	4.13	na	1	1	1	0	0	0	0	0	1	0	0	0	0	0	0
243	88	70	HA1:71	NA:70	0.044	0.839	0.7939	12	na	4.13	na	1	1	1	0	0	0	0	0	1	0	0	0	0	0	0
244	238	250	HA1:222	NA:250	0.0371	0.806	2.387	13.12	12.47	4.52	4.29	3	3	3	0	0	0	0	0	3	0	0	0	0	0	0
245	232	95	HA1:216	NA:95	0.0373	0.807	1.196	28	16.26	9.64	5.6	1	2	2	0	0	0	0	0	2	0	0	0	0	0	0
246	137	75	HA1:120	NA:75	0.0373	0.807	0.5	0	na	0	na	1	1	0.5	0	0	0	0	0	0.5	0	0	0	0	0	0
247	238	127	HA1:222	NA:127	0.0374	0.807	0.9716	1.5	na	0.52	na	1	1	1	0	0	0	0	0	1	0	0	0	0	0	0
248	203	453	HA1:187	NA:453	0.0382	0.818	0.9904	0.5	na	0.17	na	1	1	1	0	0	0	0	0	1	0	0	0	0	0	0
249	206	83	HA1:190	NA:83	0.0383	0.818	3.4362	9.12	13.64	3.14	4.7	2	4	4	0	0	0	0	0	4	0	0	0	0	0	0
250	158	214	HA1:142	NA:214	0.0385	0.818	0.9904	0.5	na	0.17	na	1	1	1	0	0	0	0	0	1	0	0	0	0	0	0
250	200	214	HA1:184	NA:214	0.0388	0.817	0.9904	0.5	na	0.17	na	1	1	1	0	0	0	0	0	1	0	0	0	0	0	0
251	223	267	HA1:207	NA:267	0.0387	0.818	2.1616	53.42	6.34	18.39	2.18	1	6	6	0	0	0	0	0	6	0	0	0	0	0	0
252	221	396	HA1:205	NA:396	0.0388	0.817	1.7836	28.5	15.6	9.81	5.37	1	3	3	0	0	0	0	0	3	0	0	0	0	0	0
252	293	396	HA1:277	NA:396	0.0462	0.852	1.7836	28.5	15.6	9.81	5.37	1	3	3	0	0	0	0	0	3	0	0	0	0	0	0
253	205	45	HA1:189	NA:45	0.0389	0.813	2.4134	13	16.73	4.48	5.76	2	3	3	0	0	0	0	0	3	0	0	0	0	0	0
254	64	284	HA1:47	NA:284	0.0389	0.813	0.8657	7.5	na	2.58	na	1	1	1	0	0	0	0	0	1	0	0	0	0	0	0
255	251	106	HA1:235	NA:106	0.0389	0.813	0.891	6	na	2.07	na	1	1	1	0	0	0	0	0	1	0	0	0	0	0	0
256	16	267	HA_sig_pept:16	NA:267	0.0391	0.812	2.3344	49.42	6.34	17.02	2.18	1	6	6	0	0	0	0	0	6	0	0	0	0	0	0
256	102	267	HA1:85	NA:267	0.0391	0.812	2.3344	49.42	6.34	17.02	2.18	1	6	6	0	0	0	0	0	6	0	0	0	0	0	0
257	489	275	HA2:146	NA:275	0.0391	0.812	2.1499	17.33	1.04	5.97	0.36	1	3	3	0	0	0	0	0	2	0	0	0	0	1	0
257	268	275	HA1:252	NA:275	0.0411	0.825	2.1499	17.33	1.04	5.97	0.36	1	3	3	0	0	0	0	0	2	0	0	0	0	1	0
258	11	68	HA_sig_pept:11	NA:68	0.0397	0.815	1.3967	40.33	9.57	13.89	3.3	1	3	3	0	0	0	0	0	2	0	0	0	0	0	1
258	287	68	HA1:271	NA:68	0.0457	0.847	1.3967	40.33	9.57	13.89	3.3	1	3	3	0	0	0	0	0	2	0	0	0	0	0	1
259	149	68	HA1:133	NA:68	0.0397	0.815	1.7592	28.33	9.57	9.75	3.3	1	3	3	0	0	0	0	0	2	0	0	0	0	0	1
260	149	264	HA1:133	NA:264	0.0401	0.819	0.7788	13	na	4.48	na	1	1	1	0	0	0	0	0	1	0	0	0	0	0	0
261	489	338	HA2:146	NA:338	0.0407	0.821	1.5506	13.25	1.77	4.56	0.61	1	2	2	0	0	0	0	0	2	0	0	0	0	0	0
261	268	338	HA1:252	NA:338	0.0435	0.843	1.5506	13.25	1.77	4.56	0.61	1	2	2	0	0	0	0	0	2	0	0	0	0	0	0
262	64	45	HA1:47	NA:45	0.0407	0.821	0.9531	2.5	na	0.86	na	1	1	1	0	0	0	0	0	1	0	0	0	0	0	0
262	64	451	HA1:47	NA:451	0.0416	0.831	0.9531	2.5	na	0.86	na	1	1	1	0	0	0	0	0	1	0	0	0	0	0	0
263	205	259	HA1:189	NA:259	0.0408	0.821	0.981	1	na	0.34	na	1	1	1	0	0	0	0	0	1	0	0	0	0	0	0
264	178	250	HA1:162	NA:250	0.0417	0.828	1.546	14	11.31	4.82	3.89	1	2	2	0	0	0	0	0	2	0	0	0	0	0	0
265	434	100	HA2:91	NA:100	0.0417	0.828	0.9349	3.5	na	1.21	na	1	1	1	0	0	0	0	0	1	0	0	0	0	0	0
265	512	100	HA2:169	NA:100	0.0417	0.828	0.9349	3.5	na	1.21	na	1	1	1	0	0	0	0	0	1	0	0	0	0	0	0
266	64	393	HA1:47	NA:393	0.0419	0.826	0.9349	3.5	na	1.21	na	1	1	1	0	0	0	0	0	1	0	0	0	0	0	0
267	3	275	HA_sig_pept:3	NA:275	0.0421	0.828	2.0688	19.33	1.04	6.66	0.36	1	3	3	0	0	0	0	0	2	0	0	0	0	1	0
268	389	393	HA2:46	NA:393	0.0431	0.842	0.4873	2	na	0.69	na	1	1	0.5	0	0	0	0	0	0.5	0	0	0	0	0	0
269	86	264	HA1:69	NA:264	0.0434	0.845	0.8741	7	na	2.41	na	1	1	1	0	0	0	0	0	1	0	0	0	0	0	0
270	97	19	HA1:80	NA:19	0.0436	0.838	2.1753	32.62	11.35	11.23	3.91	2	4	4	0	0	0	0	0	4	0	0	0	0	0	0
271	182	275	HA1:166	NA:275	0.0436	0.838	2.0688	19.33	1.04	6.66	0.36	1	3	3	0	0	0	0	0	2	0	0	0	0	1	0
272	434	209	HA2:91	NA:209	0.0438	0.838	0.926	4	na	1.38	na	1	1	1	0	0	0	0	0	1	0	0	0	0	0	0
272	512	209	HA2:169	NA:209	0.0438	0.838	0.926	4	na	1.38	na	1	1	1	0	0	0	0	0	1	0	0	0	0	0	0
272	434	331	HA2:91	NA:331	0.0446	0.838	0.926	4	na	1.38	na	1	1	1	0	0	0	0	0	1	0	0	0	0	0	0
272	512	331	HA2:169	NA:331	0.0446	0.838	0.926	4	na	1.38	na	1	1	1	0	0	0	0	0	1	0	0	0	0	0	0
273	199	20	HA1:183	NA:20	0.0441	0.836	0.8411	9	na	3.1	na	1	1	1	0	0	0	0	0	1	0	0	0	0	0	0
273	361	20	HA2:18	NA:20	0.0441	0.836	0.8411	9	na	3.1	na	1	1	1	0	0	0	0	0	1	0	0	0	0	0	0
274	269	220	HA1:253	NA:220	0.0442	0.837	1.6364	10.75	8.13	3.7	2.8	2	2	2	0	0	0	0	0	2	0	0	0	0	0	0
275	86	68	HA1:69	NA:68	0.0444	0.839	1.9744	22.33	9.57	7.69	3.3	1	3	3	0	0	0	0	0	2	0	0	0	0	0	1
276	3	26	HA_sig_pept:3	NA:26	0.0445	0.839	0.8492	8.5	na	2.93	na	1	1	1	0	0	0	0	0	1	0	0	0	0	0	0
277	91	95	HA1:74	NA:95	0.0454	0.846	1.3931	19	6.36	6.54	2.19	2	2	2	0	0	0	0	0	2	0	0	0	0	0	0
277	155	95	HA1:139	NA:95	0.0454	0.846	1.3931	19	6.36	6.54	2.19	2	2	2	0	0	0	0	0	2	0	0	0	0	0	0
278	238	386	HA1:222	NA:386	0.0458	0.847	3.0307	14.3	5.85	4.92	2.01	3	4	4	0	0	0	0	0	4	0	0	0	0	0	0
279	201	263	HA1:185	NA:263	0.0464	0.855	0.4936	1	na	0.34	na	1	1	0.5	0	0	0	0	0	0.5	0	0	0	0	0	0
280	53	346	HA1:36	NA:346	0.0466	0.854	0.9083	5	na	1.72	na	1	1	1	0	0	0	0	0	1	0	0	0	0	0	0
281	11	264	HA_sig_pept:11	NA:264	0.0466	0.854	0.6183	25	na	8.61	na	1	1	1	0	0	0	0	0	1	0	0	0	0	0	0
282	3	338	HA_sig_pept:3	NA:338	0.0472	0.859	1.4921	15.25	1.77	5.25	0.61	1	2	2	0	0	0	0	0	2	0	0	0	0	0	0
283	205	322	HA1:189	NA:322	0.0474	0.862	0.981	1	na	0.34	na	1	1	1	0	0	0	0	0	1	0	0	0	0	0	0
284	162	45	HA1:146	NA:45	0.0476	0.864	1.9531	1.25	1.77	0.43	0.61	2	2	2	0	0	0	0	0	2	0	0	0	0	0	0
285	12	386	HA_sig_pept:12	NA:386	0.0482	0.864	1.765	6.5	0	2.24	0	1	2	2	0	0	0	0	0	2	0	0	0	0	0	0
285	71	386	HA1:54	NA:386	0.0482	0.864	1.765	6.5	0	2.24	0	1	2	2	0	0	0	0	0	2	0	0	0	0	0	0
285	144	386	HA1:127	NA:386	0.0482	0.864	1.765	6.5	0	2.24	0	1	2	2	0	0	0	0	0	2	0	0	0	0	0	0
285	418	386	HA2:75	NA:386	0.0482	0.864	1.765	6.5	0	2.24	0	1	2	2	0	0	0	0	0	2	0	0	0	0	0	0
285	142	386	HA1:125	NA:386	0.0499	0.86	1.765	6.5	0	2.24	0	1	2	2	0	0	0	0	0	2	0	0	0	0	0	0
286	206	78	HA1:190	NA:78	0.0483	0.864	2.0952	26.83	39.18	9.24	13.49	2	3	3	0	0	0	0	0	3	0	0	0	0	0	0
287	182	26	HA1:166	NA:26	0.0485	0.866	0.8492	8.5	na	2.93	na	1	1	1	0	0	0	0	0	1	0	0	0	0	0	0
288	243	396	HA1:227	NA:396	0.0488	0.867	1.416	40.5	15.6	13.95	5.37	1	3	3	0	0	0	0	0	3	0	0	0	0	0	0
288	470	396	HA2:127	NA:396	0.0488	0.867	1.416	40.5	15.6	13.95	5.37	1	3	3	0	0	0	0	0	3	0	0	0	0	0	0
289	202	85	HA1:186	NA:85	0.0488	0.867	0.926	4	na	1.38	na	1	1	1	0	0	0	0	0	1	0	0	0	0	0	0
290	432	451	HA2:89	NA:451	0.0489	0.867	1.6504	10	1.41	3.44	0.49	1	2	2	0	0	0	0	0	2	0	0	0	0	0	0
291	88	95	HA1:71	NA:95	0.049	0.864	1.2892	26.17	19.14	9.01	6.59	2	2	2	0	0	0	0	0	2	0	0	0	0	0	0
292	73	396	HA1:56	NA:396	0.049	0.864	1.5589	35.5	15.6	12.22	5.37	1	3	3	0	0	0	0	0	3	0	0	0	0	0	0
293	225	451	HA1:209	NA:451	0.049	0.864	1.7996	5.5	1.41	1.89	0.49	1	2	2	0	0	0	0	0	2	0	0	0	0	0	0
294	311	396	HA1:295	NA:396	0.0491	0.86	1.62	33.5	15.6	11.54	5.37	1	3	3	0	0	0	0	0	3	0	0	0	0	0	0
295	73	313	HA1:56	NA:313	0.0493	0.856	0.7494	15	na	5.16	na	1	1	1	0	0	0	0	0	1	0	0	0	0	0	0
296	311	313	HA1:295	NA:313	0.0493	0.856	0.7788	13	na	4.48	na	1	1	1	0	0	0	0	0	1	0	0	0	0	0	0
297	240	313	HA1:224	NA:313	0.0493	0.856	0.7788	13	na	4.48	na	1	1	1	0	0	0	0	0	1	0	0	0	0	0	0
298	232	313	HA1:216	NA:313	0.0493	0.856	0.7788	13	na	4.48	na	1	1	1	0	0	0	0	0	1	0	0	0	0	0	0
299	64	155	HA1:47	NA:155	0.0497	0.861	0.8016	11.5	na	3.96	na	1	1	1	0	0	0	0	0	1	0	0	0	0	0	0
