# Supplementary material for: Coordinated Evolution of Influenza A Surface Proteins
Source: PLoS Genet. 2015 Aug 6;11(8):e1005404. doi: 10.1371/journal.pgen.1005404 (PMC4527594; doi:10.1371/journal.pgen.1005404)
Supplement: S1 Data — (TRE) [file pgen.1005404.s011.tre]

#NEXUS
begin taxa;
	dimensions ntax=745;
	taxlabels
	'A/Hong_Kong/117/1977'
	'A/Ohio/UR06-0296/2007'
	'A/Ohio/UR06-0341/2007'
	'A/Kentucky/UR06-0007/2006'
	'A/Ohio/UR06-0121/2007'
	'A/Ohio/UR06-0465/2007'
	'A/Ohio/UR06-0325/2007'
	'A/Ohio/UR06-0233/2007'
	'A/Ohio/UR06-0443/2007'
	'A/Kentucky/UR06-0069/2007'
	'A/Kentucky/UR06-0033/2007'
	'A/Kentucky/UR06-0043/2007'
	'A/Texas/UR06-0563/2007'
	'A/Kentucky/UR06-0129/2007'
	'A/Kentucky/UR06-0082/2007'
	'A/Kentucky/UR06-0010/2006'
	'A/Ohio/UR06-0591/2007'
	'A/Colorado/UR06-0110/2007'
	'A/Ohio/UR06-0518/2007'
	'A/Oregon/UR06-0291/2007'
	'A/Tennessee/UR06-0234/2007'
	'A/Tennessee/UR06-0294/2007'
	'A/Texas/UR06-0582/2007'
	'A/California/UR06-0552/2007'
	'A/California/UR06-0440/2007'
	'A/California/UR06-0375/2007'
	'A/Texas/UR06-0025/2007'
	'A/Virginia/UR06-0075/2007'
	'A/Virginia/UR06-0387/2007'
	'A/Ohio/UR06-0522/2007'
	'A/Colorado/UR06-0496/2007'
	'A/Virginia/UR06-0245/2007'
	'A/Texas/UR06-0176/2007'
	'A/Texas/UR06-0380/2007'
	'A/Texas/UR06-0203/2007'
	'A/New_York/UR06-0134/2007'
	'A/Alabama/UR06-0455/2007'
	'A/Mississippi/UR06-0242/2007'
	'A/Virginia/UR06-0109/2007'
	'A/Texas/UR06-0323/2007'
	'A/Florida/UR06-0265/2007'
	'A/Florida/UR06-0412/2007'
	'A/Texas/UR06-0397/2007'
	'A/Mississippi/UR06-0145/2007'
	'A/Virginia/UR06-0384/2007'
	'A/Tennessee/UR06-0087/2007'
	'A/Mississippi/UR06-0130/2007'
	'A/California/UR06-0374/2007'
	'A/Tennessee/UR06-0151/2007'
	'A/Colorado/UR06-0111/2007'
	'A/Colorado/UR06-0255/2007'
	'A/Texas/UR06-0357/2007'
	'A/Alabama/UR06-0536/2007'
	'A/Colorado/UR06-0207/2007'
	'A/Virginia/UR06-0360/2007'
	'A/North_Carolina/UR06-0364/2007'
	'A/California/UR06-0321/2007'
	'A/Virginia/UR06-0267/2007'
	'A/Tennessee/UR06-0055/2007'
	'A/Tennessee/UR06-0238/2007'
	'A/Vermont/UR06-0472/2007'
	'A/Vermont/UR06-0051/2007'
	'A/Kansas/UR06-0102/2007'
	'A/Kansas/UR06-0283/2007'
	'A/Virginia/UR06-0562/2007'
	'A/Illinois/UR06-0376/2007'
	'A/Illinois/UR06-0223/2007'
	'A/Illinois/UR06-0096/2007'
	'A/Illinois/UR06-0227/2007'
	'A/Illinois/UR06-0377/2007'
	'A/Illinois/UR06-0456/2007'
	'A/Texas/UR06-0309/2007'
	'A/Texas/UR06-0193/2007'
	'A/Texas/UR06-0196/2007'
	'A/Illinois/UR06-0475/2007'
	'A/Kentucky/UR06-0072/2007'
	'A/Tennessee/UR06-0073/2007'
	'A/Colorado/UR06-0498/2007'
	'A/Kansas/UR06-0140/2007'
	'A/Oklahoma/UR06-0519/2007'
	'A/Kentucky/UR06-0162/2007'
	'A/Kentucky/UR06-0257/2007'
	'A/Kansas/UR06-0104/2007'
	'A/Kentucky/UR06-0372/2007'
	'A/Kentucky/UR06-0240/2007'
	'A/Kansas/UR06-0103/2007'
	'A/Kentucky/UR06-0339/2007'
	'A/Vermont/UR06-0330/2007'
	'A/Florida/UR06-0577/2007'
	'A/Vermont/UR06-0485/2007'
	'A/Vermont/UR06-0576/2007'
	'A/Kansas/UR06-0143/2007'
	'A/Kentucky/UR06-0181/2007'
	'A/Kentucky/UR06-0259/2007'
	'A/Kentucky/UR06-0401/2007'
	'A/Kentucky/UR06-0123/2007'
	'A/Tennessee/UR06-0076/2007'
	'A/Ohio/UR06-0411/2007'
	'A/Texas/UR06-0039/2007'
	'A/Vermont/UR06-0035/2007'
	'A/Netherlands/26/2007'
	'A/Colorado/UR06-0499/2007'
	'A/California/UR06-0302/2007'
	'A/Kentucky/UR06-0042/2007'
	'A/California/UR06-0442/2007'
	'A/California/UR06-0585/2007'
	'A/California/UR06-0564/2007'
	'A/Ohio/UR06-0394/2007'
	'A/Kentucky/UR06-0449/2007'
	'A/Kentucky/UR06-0539/2007'
	'A/Kentucky/UR06-0161/2007'
	'A/Kentucky/UR06-0553/2007'
	'A/Michigan/UR06-0015/2006'
	'A/California/UR06-0439/2007'
	'A/California/UR06-0125/2007'
	'A/California/UR06-0232/2007'
	'A/New_York/UR06-0386/2007'
	'A/New_York/UR06-0253/2007'
	'A/Tennessee/UR06-0262/2007'
	'A/Kentucky/UR06-0028/2007'
	'A/Illinois/UR06-0415/2007'
	'A/Ohio/UR06-0429/2007'
	'A/Texas/UR06-0526/2007'
	'A/Virginia/UR06-0549/2007'
	'A/Virginia/UR06-0254/2007'
	'A/North_Carolina/UR06-0011/2006'
	'A/North_Carolina/UR06-0099/2007'
	'A/Virginia/UR06-0117/2007'
	'A/Illinois/UR06-0491/2007'
	'A/Illinois/UR06-0333/2007'
	'A/Illinois/UR06-0215/2007'
	'A/Illinois/UR06-0131/2007'
	'A/Illinois/UR06-0095/2007'
	'A/Illinois/UR06-0093/2007'
	'A/Illinois/UR06-0136/2007'
	'A/Texas/UR06-0133/2007'
	'A/Texas/UR06-0174/2007'
	'A/Texas/UR06-0270/2007'
	'A/Texas/UR06-0398/2007'
	'A/Kentucky/UR06-0363/2007'
	'A/Kentucky/UR06-0059/2007'
	'A/Texas/UR06-0342/2007'
	'A/Auckland/619/2005'
	'A/Wellington/12/2005'
	'A/Wellington/10/2005'
	'A/South_Australia/51/2005'
	'A/Otago/5/2005'
	'A/South_Australia/55/2005'
	'A/South_Australia/57/2005'
	'A/South_Australia/56/2005'
	'A/Tennessee/UR06-0379/2007'
	'A/Tennessee/UR06-0414/2007'
	'A/Tennessee/UR06-0078/2007'
	'A/Tennessee/UR06-0523/2007'
	'A/Kentucky/UR06-0183/2007'
	'A/Tennessee/UR06-0113/2007'
	'A/Tennessee/UR06-0120/2007'
	'A/Tennessee/UR06-0312/2007'
	'A/Vermont/UR06-0301/2007'
	'A/Texas/UR06-0157/2007'
	'A/Florida/UR06-0209/2007'
	'A/Oregon/UR06-0219/2007'
	'A/Oregon/UR06-0179/2007'
	'A/Texas/UR06-0012/2006'
	'A/Oklahoma/UR06-0063/2007'
	'A/Illinois/UR06-0146/2007'
	'A/Tennessee/UR06-0277/2007'
	'A/Tennessee/UR06-0080/2007'
	'A/England/494/2006'
	'A/Texas/UR06-0026/2007'
	'A/Texas/UR06-0420/2007'
	'A/TayNguyen/TN334/2005'
	'A/TayNguyen/TN371/2005'
	'A/Hanoi/ISBM31/2005'
	'A/Taiwan/5515/2005'
	'A/Taiwan/5524/2005'
	'A/England/493/2006'
	'A/Thailand/CU32/2006'
	'A/HoChiMinh/HCM395/2006'
	'A/Hanoi/Q137/2006'
	'A/South_Australia/58/2005'
	'A/Waikato/11/2005'
	'A/Malaysia/25531/2003'
	'A/Malaysia/25862/2003'
	'A/New_York/230/2003'
	'A/New_York/493/2003'
	'A/New_York/496/2003'
	'A/Memphis/6/2003'
	'A/New_York/486/2003'
	'A/New_York/223/2003'
	'A/New_York/293/2003'
	'A/New_York/399/2003'
	'A/Memphis/5/2003'
	'A/New_York/220/2002'
	'A/New_York/348/2003'
	'A/New_York/484/2003'
	'A/New_York/443/2001'
	'A/Malaysia/30025/2004'
	'A/Thailand/CU68/2006'
	'A/Thailand/CU44/2006'
	'A/Mexico/UASLP-009/2008'
	'A/Mexico/UASLP-006/2008'
	'A/Mexico/UASLP-005/2008'
	'A/Boston/34/2008'
	'A/Managua/2512.01/2008'
	'A/Managua/4444.01/2008'
	'A/Managua/4537.03/2008'
	'A/Managua/4315.04/2008'
	'A/Managua/3418.01/2008'
	'A/Managua/3759.02/2008'
	'A/Managua/3153.01/2008'
	'A/Nagasaki/07N020/2008'
	'A/Hyogo/07K030/2007'
	'A/Hokkaido/07H007/2007'
	'A/New_Jersey/AF09/2008'
	'A/Managua/1038.01/2008'
	'A/Taiwan/3293/2008'
	'A/Taiwan/70167/2008'
	'A/Taiwan/70132/2008'
	'A/Taiwan/10092/2007'
	'A/KhanhHoa/KH38/2008'
	'A/Hue/H339/2008'
	'A/KhanhHoa/KH161/2008'
	'A/HaNoi/TX233/2008'
	'A/DaNang/DN345/2008'
	'A/DaNang/DN302/2008'
	'A/TayNinh/HCM1329/2008'
	'A/Peru/WRAIR1310P/2007'
	'A/Maracay/WRAIR1729P/2008'
	'A/Cusco/WRAIR1730P/2008'
	'A/Sullana/WRAIR1707P/2009'
	'A/Trujillo/WRAIR1702P/2008'
	'A/Trujillo/WRAIR1701P/2008'
	'A/Peru/WRAIR1299P/2007'
	'A/Peru/WRAIR1298P/2007'
	'A/Peru/WRAIR1295P/2007'
	'A/Piura/WRAIR1708P/2009'
	'A/Pucallpa/WRAIR1709P/2009'
	'A/Pucallpa/WRAIR1704P/2009'
	'A/Piura/WRAIR1700P/2009'
	'A/Piura/WRAIR1699P/2008'
	'A/Boston/87/2009'
	'A/Boston/46/2009'
	'A/Boston/49/2009'
	'A/Boston/88/2009'
	'A/California/VRDL245/2009'
	'A/New_Jersey/WRAIR1120P/2009'
	'A/Medellin/WRAIR1297P/2008'
	'A/Nevada/WRAIR1257P/2009'
	'A/Boston/6/2009'
	'A/Washington/WRAIR1126P/2009'
	'A/Alabama/WRAIR1235P/2009'
	'A/Illinois/WRAIR1233P/2009'
	'A/Texas/WRAIR1254P/2009'
	'A/Boston/19/2009'
	'A/California/VRDL295/2009'
	'A/California/VRDL249/2009'
	'A/California/VRDL140/2009'
	'A/California/VRDL215/2009'
	'A/California/VRDL290/2009'
	'A/California/VRDL154/2009'
	'A/California/VRDL292/2009'
	'A/California/VRDL163/2009'
	'A/New_York/3150/2009'
	'A/California/VRDL377/2009'
	'A/Kuwait/WRAIR1119P/2009'
	'A/Alaska/WRAIR1114P/2009'
	'A/Louisiana/WRAIR1170P/2009'
	'A/Arkansas/WRAIR1249P/2009'
	'A/South_Dakota/WRAIR1113P/2009'
	'A/California/VRDL252/2009'
	'A/California/VRDL238/2009'
	'A/California/VRDL235/2009'
	'A/Gunma/08G006/2009'
	'A/California/WRAIR1243P/2009'
	'A/Boston/52/2009'
	'A/Managua/1985.01/2008'
	'A/Managua/496.01/2008'
	'A/Managua/4924.01/2008'
	'A/Managua/1409.01/2008'
	'A/Japan/WRAIR1226P/2009'
	'A/Boston/36/2009'
	'A/California/VRDL380/2009'
	'A/California/VRDL280/2009'
	'A/New_York/1692/2009'
	'A/Bogota/WRAIR0088N/2009'
	'A/Saskatchewan/5351/2009'
	'A/Saskatchewan/5350/2009'
	'A/Saskatchewan/5131/2009'
	'A/Boston/47/2009'
	'A/Boston/61/2009'
	'A/Boston/20/2009'
	'A/Boston/59/2009'
	'A/Boston/62/2009'
	'A/Boston/32/2009'
	'A/Boston/74/2009'
	'A/Boston/70/2009'
	'A/California/VRDL229/2009'
	'A/Boston/84/2009'
	'A/Boston/41/2009'
	'A/California/VRDL200/2009'
	'A/Boston/100/2009'
	'A/Boston/48/2009'
	'A/Boston/54/2009'
	'A/Boston/65/2009'
	'A/Boston/58/2009'
	'A/Boston/11/2009'
	'A/Boston/2/2009'
	'A/Boston/94/2009'
	'A/Boston/22/2009'
	'A/Boston/95/2009'
	'A/Boston/44/2009'
	'A/Boston/72/2009'
	'A/Boston/42/2009'
	'A/Boston/3/2009'
	'A/Boston/10/2009'
	'A/Boston/85/2009'
	'A/Boston/45/2009'
	'A/Boston/30/2009'
	'A/Boston/17/2009'
	'A/Boston/78/2009'
	'A/Boston/43/2009'
	'A/Boston/13/2009'
	'A/New_York/08-1326/2008'
	'A/Boston/23/2009'
	'A/South_Korea/WRAIR1238P/2009'
	'A/California/VRDL283/2009'
	'A/California/VRDL275/2009'
	'A/California/VRDL135/2009'
	'A/California/VRDL224/2009'
	'A/California/VRDL192/2009'
	'A/California/VRDL146/2009'
	'A/Niigata/08F188/2009'
	'A/Niigata/08F031/2009'
	'A/Washington/WRAIR1237P/2009'
	'A/Tottori/08T010/2008'
	'A/Niigata/08F093/2009'
	'A/California/VRDL281/2009'
	'A/Taiwan/8949/2008'
	'A/California/VRDL289/2009'
	'A/California/VRDL222/2009'
	'A/California/VRDL220/2009'
	'A/California/VRDL202/2009'
	'A/California/VRDL180/2009'
	'A/California/VRDL155/2009'
	'A/California/VRDL152/2009'
	'A/California/VRDL232/2009'
	'A/Thailand/CU-B267/2009'
	'A/Thailand/CU-B589/2009'
	'A/Thailand/CU-B685/2009'
	'A/Shanghai/LWS1/2009'
	'A/Malaysia/2155235/2009'
	'A/California/VRDL193/2009'
	'A/Thailand/CU-B97/2009'
	'A/Thailand/CU-H17/2009'
	'A/Nebraska/WRAIR1247P/2009'
	'A/Japan/WRAIR1230P/2009'
	'A/Boston/67/2009'
	'A/California/VRDL358/2009'
	'A/Thailand/CU-H565/2009'
	'A/Thailand/CU-H223/2009'
	'A/South_Carolina/WRAIR1112P/2009'
	'A/Thailand/CU-B42/2009'
	'A/California/VRDL256/2009'
	'A/Nagasaki/08N006/2009'
	'A/Kyoto/08K056/2009'
	'A/England/557/2007'
	'A/Tianjin/15/2009'
	'A/California/VRDL270/2009'
	'A/California/VRDL175/2009'
	'A/Malaysia/2156486/2009'
	'A/Malaysia/2143035/2009'
	'A/Malaysia/2104192/2008'
	'A/Texas/WRAIR1118P/2009'
	'A/Malaysia/2132379/2008'
	'A/Boston/93/2009'
	'A/California/VRDL371/2009'
	'A/California/VRDL167/2009'
	'A/California/VRDL150/2009'
	'A/California/VRDL134/2009'
	'A/California/VRDL276/2009'
	'A/California/VRDL225/2009'
	'A/California/VRDL186/2009'
	'A/California/VRDL348/2009'
	'A/California/VRDL273/2009'
	'A/New_York/3095/2009'
	'A/Nevada/WRAIR1117P/2009'
	'A/Oklahoma/WRAIR1110P/2009'
	'A/Texas/WRAIR1053P/2009'
	'A/California/VRDL366/2009'
	'A/California/VRDL209/2009'
	'A/Peru/WRAIR1300P/2007'
	'A/Santa_Cruz/WRAIR1706P/2008'
	'A/Texas/WRAIR1115P/2009'
	'A/Iraq/WRAIR1683P/2009'
	'A/Taiwan/5857/2008'
	'A/Taiwan/11526/2008'
	'A/Taiwan/10103/2008'
	'A/Taiwan/2885/2008'
	'A/Malaysia/1999752/2008'
	'A/Yokohama/78/2008'
	'A/Nagasaki/07N035/2008'
	'A/Hue/H274/2008'
	'A/South_Dakota/06/2007'
	'A/England/26/2008'
	'A/Hue/H257/2008'
	'A/ThaiBinh/TB289/2008'
	'A/HaNoi/BT241/2008'
	'A/HaNoi/N229/2008'
	'A/Hue/H423/2008'
	'A/Hue/H413/2008'
	'A/Hue/H433/2008'
	'A/KhanhHoa/KH57/2008'
	'A/Taiwan/1026/2009'
	'A/DaNang/DN467/2008'
	'A/DaNang/DN431/2008'
	'A/Hue/H445/2008'
	'A/District_of_Columbia/WRAMC-1154048/2008'
	'A/Peru/WRAIR1509P/2007'
	'A/Managua/4032.01/2008'
	'A/Kentucky/UR07-0061/2008'
	'A/New_Jersey/15/2007'
	'A/Managua/954.02/2008'
	'A/Managua/107.01/2008'
	'A/Florida/UR07-0026/2008'
	'A/Florida/UR07-0022/2008'
	'A/New_York/08-1253/2008'
	'A/Malaysia/1842338/2007'
	'A/Peru/WRAIR1311P/2007'
	'A/Boston/35/2008'
	'A/Boston/27/2008'
	'A/District_of_Columbia/WRAMC-1154047/2008'
	'A/Kyoto/07K454/2008'
	'A/Gunma/07G006/2008'
	'A/Nagasaki/07N011/2008'
	'A/Taiwan/0258/2008'
	'A/Brisbane/59/2007'
	'A/Kyoto/07K316/2008'
	'A/Boston/49/2008'
	'A/Peru/WRAIR1378P/2007'
	'A/Managua/5214.01/2008'
	'A/Managua/3029.01/2008'
	'A/Peru/WRAIR1377P/2007'
	'A/Peru/WRAIR1376P/2007'
	'A/England/654/2007'
	'A/England/545/2007'
	'A/Taiwan/71720/2007'
	'A/Kentucky/UR06-0476/2007'
	'A/Niigata/07F102/2008'
	'A/Managua/2055.01/2008'
	'A/Managua/3180.01/2008'
	'A/Managua/4086.02/2008'
	'A/Peru/WRAIR1296P/2007'
	'A/Managua/3027.01/2008'
	'A/Texas/WRAIR1052P/2009'
	'A/South_Carolina/WRAIR1116P/2009'
	'A/Texas/UR06-0217/2007'
	'A/Tennessee/UR06-0045/2007'
	'A/Mississippi/UR06-0378/2007'
	'A/California/UR06-0393/2007'
	'A/England/593/2006'
	'A/England/594/2006'
	'A/Malaysia/1686034/2006'
	'A/Malaysia/33132/2005'
	'A/Canterbury/106/2004'
	'A/Hong_Kong/2637/2004'
	'A/Taiwan/6723/2008'
	'A/South_Korea/AF10/2008'
	'A/Taiwan/2832/2008'
	'A/Taiwan/8885/2008'
	'A/Hong_Kong/1870/2008'
	'A/Malaysia/1887206/2007'
	'A/Malaysia/1828663/2007'
	'A/Malaysia/1823766/2007'
	'A/Malaysia/1811552/2007'
	'A/Malaysia/1794173/2007'
	'A/Malaysia/1718958/2007'
	'A/Malaysia/1718249/2007'
	'A/Taiwan/3700/2007'
	'A/Hue/H414/2008'
	'A/DaNang/DN479/2008'
	'A/DaNang/DN432/2008'
	'A/Hue/H259/2008'
	'A/DaNang/DN238/2008'
	'A/DaNang/DN364/2008'
	'A/DaNang/DN329/2008'
	'A/Hue/H354/2008'
	'A/Kyoto/07K303/2008'
	'A/Niigata/07F191/2008'
	'A/Nagasaki/07N005/2008'
	'A/Gunma/07G002/2008'
	'A/Niigata/07F125/2008'
	'A/Colorado/UR06-0053/2007'
	'A/Taiwan/6566/2006'
	'A/St._Petersburg/8/2006'
	'A/Taiwan/0045/2006'
	'A/Canada/591/2004'
	'A/Taiwan/192/2006'
	'A/Taiwan/0586/2006'
	'A/Thailand/CU88/2006'
	'A/HaNoi/Q591/2006'
	'A/Thailand/CU51/2006'
	'A/Taiwan/5505/2006'
	'A/Taiwan/2823/2008'
	'A/Taiwan/2900/2006'
	'A/HaNoi/Q580/2006'
	'A/New_York/UR06-0199/2007'
	'A/TayNguyen/TN182/2006'
	'A/HaNoi/Q421/2006'
	'A/TayNguyen/TN161/2006'
	'A/LongAn/HCM665/2006'
	'A/LongAn/HCM504/2006'
	'A/TayNguyen/TN158/2006'
	'A/TayNguyen/TN178/2006'
	'A/Malaysia/1706215/2007'
	'A/Malaysia/1652509/2006'
	'A/Malaysia/35405/2006'
	'A/Philippines/WRAIR1736P/2006'
	'A/Malaysia/35164/2006'
	'A/Taiwan/10393/2005'
	'A/Malaysia/34450/2006'
	'A/Malaysia/34291/2006'
	'A/Malaysia/32217/2005'
	'A/Malaysia/32110/2005'
	'A/Malaysia/32151/2005'
	'A/Singapore/14/2001'
	'A/Neimenggu/52/2002'
	'A/Canterbury/01/2001'
	'A/HaNoi/2476/2001'
	'A/Canterbury/53/2001'
	'A/Wellington/1/2001'
	'A/New_York/494/2002'
	'A/HaNoi/2143/2001'
	'A/HaNoi/BM902/2003'
	'A/HaNoi/2480/2001'
	'A/HaNoi/2017/2001'
	'A/HaNoi/2532/2001'
	'A/HaNoi/2253/2001'
	'A/Canterbury/95/2000'
	'A/Canterbury/58/2000'
	'A/Canterbury/76/2000'
	'A/Canterbury/30/2000'
	'A/Canterbury/60/2000'
	'A/Canterbury/54/2000'
	'A/Wellington/4/2000'
	'A/Fujian/156/2000'
	'A/South_Canterbury/31/2000'
	'A/South_Canterbury/50/2000'
	'A/South_Canterbury/59/2000'
	'A/Canterbury/36/2000'
	'A/Wellington/6/2000'
	'A/Canterbury/78/2000'
	'A/Auckland/591/2000'
	'A/Auckland/597/2000'
	'A/Wellington/14/2000'
	'A/Canterbury/87/2000'
	'A/Wellington/24/2000'
	'A/Auckland/586/2000'
	'A/Auckland/582/2000'
	'A/Auckland/585/2000'
	'A/Canterbury/79/2000'
	'A/Canterbury/43/2000'
	'A/Canterbury/57/2000'
	'A/Dunedin/2/2000'
	'A/Western_Australia/18/2001'
	'A/Taiwan/5072/1999'
	'A/Taiwan/4845/1999'
	'A/New_York/310/2001'
	'A/Memphis/15/2000'
	'A/Memphis/1/2001'
	'A/New_South_Wales/24/1999'
	'A/New_South_Wales/18/1999'
	'A/New_Caledonia/20/1999'
	'A/New_York/242/2001'
	'A/New_York/308/2001'
	'A/New_York/446/2001'
	'A/New_York/241/2001'
	'A/Canterbury/72/2001'
	'A/Canterbury/22/2001'
	'A/Wellington/17/2001'
	'A/Wellington/28/2001'
	'A/Wellington/3/2001'
	'A/Canterbury/20/2001'
	'A/Canterbury/51/2001'
	'A/Wellington/32/2001'
	'A/Taiwan/141/2002'
	'A/Taiwan/123/2002'
	'A/Taiwan/52/2002'
	'A/Taiwan/567/2002'
	'A/Chile/8885/2001'
	'A/Auckland/605/2001'
	'A/Canterbury/47/2001'
	'A/Canterbury/26/2001'
	'A/Canterbury/30/2001'
	'A/Canterbury/17/2001'
	'A/Auckland/606/2001'
	'A/Canterbury/152/2001'
	'A/Canterbury/58/2001'
	'A/Western_Australia/22/2001'
	'A/Waikato/20/2001'
	'A/Canterbury/40/2001'
	'A/Canterbury/106/2001'
	'A/Canterbury/68/2001'
	'A/Christchurch/4/2001'
	'A/Canterbury/144/2001'
	'A/Canterbury/73/2001'
	'A/Western_Australia/20/2001'
	'A/New_York/281/2001'
	'A/Canterbury/08/2001'
	'A/Canterbury/126/2001'
	'A/New_York/309/2001'
	'A/New_York/235/2001'
	'A/Russia/2187/2002'
	'A/New_York/303/2001'
	'A/Memphis/8/2001'
	'A/New_York/305/2001'
	'A/New_York/302/2001'
	'A/New_York/444/2001'
	'A/New_South_Wales/26/2000'
	'A/Brazil/74200/2000'
	'A/Memphis/6/2001'
	'A/New_York/205/2001'
	'A/New_York/442/2001'
	'A/New_York/312/2001'
	'A/Auckland/580/2000'
	'A/Bangkok/163/2000'
	'A/Memphis/7/2001'
	'A/Canterbury/27/2000'
	'A/New_South_Wales/30/2000'
	'A/Malaysia/14210/1997'
	'A/Malaysia/14075/1997'
	'A/Malaysia/14458/1997'
	'A/TW/3355/1997'
	'A/Malaysia/15042/1998'
	'A/Nanchang/16A/1999'
	'A/Ostrava/801/1998'
	'A/Malaysia/11641/1997'
	'A/Malaysia/14817/1997'
	'A/Malaysia/11642/1997'
	'A/Johannesburg/159/1997'
	'A/Shanghai/2/1997'
	'A/Nanchang/8/1996'
	'A/Nanchang/14/1996'
	'A/Beijing/262/1995'
	'A/Memphis/7/1996'
	'A/New_York/620/1995'
	'A/New_York/650/1995'
	'A/Memphis/15/1996'
	'A/Memphis/14/1996'
	'A/New_York/644/1995'
	'A/New_York/638/1995'
	'A/Memphis/11/1996'
	'A/New_York/640/1996'
	'A/Memphis/13/1996'
	'A/New_York/633/1995'
	'A/New_York/604/1995'
	'A/Siena/14/1995'
	'A/New_York/694/1995'
	'A/Shengzhen/227/1995'
	'A/Memphis/6/1996'
	'A/Memphis/2/1996'
	'A/New_York/629/1995'
	'A/New_York/653/1996'
	'A/New_York/642/1995'
	'A/New_York/626/1996'
	'A/New_York/651/1995'
	'A/New_York/607/1995'
	'A/Shanghai/8/1996'
	'A/Taiwan/0130/1996'
	'A/New_York/146/2000'
	'A/South_Australia/44/2000'
	'A/South_Australia/25/2000'
	'A/South_Australia/63/2000'
	'A/South_Australia/45/2000'
	'A/South_Australia/29/2000'
	'A/England/192/2000'
	'A/Chile/4795/2000'
	'A/Moscow/13/1998'
	'A/Malaysia/12530/1997'
	'A/New_York/605/1995'
	'A/New_York/615/1995'
	'A/New_York/643/1995'
	'A/New_York/621/1995'
	'A/Wellington/47/1992'
	'A/Texas/36/1991'
	'A/New_York/656/1995'
	'A/Florida/2/1993'
	'A/Siena/10/1989'
	'A/Siena/9/1989'
	'A/Siena/4/1987'
	'A/Memphis/1/1987'
	'A/Memphis/4/1987'
	'A/Memphis/3/1987'
	'A/Memphis/12/1986'
	'A/Taiwan/01/1986'
	'A/New_York/2924-1/1986'
	'A/Texas/2922-3/1986'
	'A/New_Zealand/7/1983'
	'A/Christ_s_Hospital/157/1982'
	'A/Memphis/1/1984'
	'A/Chile/1/1983'
	'A/Memphis/42/1983'
	'A/Memphis/30/1983'
	'A/Memphis/24/1983'
	'A/Memphis/29/1983'
	'A/Memphis/14/1983'
	'A/Memphis/12/1983'
	'A/Memphis/27/1983'
	'A/Memphis/16/1983'
	'A/Memphis/15/1983'
	'A/Memphis/40/1983'
	'A/Memphis/7/1980'
	'A/Baylor/4052/1981'
	'A/Baylor/11515/1982'
	'A/Memphis/6/1983'
	'A/Memphis/49/1983'
	'A/Memphis/2/1983'
	'A/Memphis/1/1983'
	'A/Maryland/2/1980'
	'A/Albany/8/1979'
	'A/USSR/46/1979'
	'A/California/10/1978'
	'A/Memphis/1/1979'
	'A/Brazil/11/1978'
	'A/Lackland/7/1978'
	'A/Arizona/14/1978'
	'A/Lackland/3/1978'
	'A/USSR/92/1977'
	'A/Memphis/17/1978'
	'A/Memphis/11/1978'
	'A/Memphis/13/1978'
	'A/Roma/1949'
	'A/Albany/4835/1948'
	'A/Fort_Warren/1/1950'
	'A/Kw/1/1957'
	'A/Malaysia/1954'
	'A/Albany/13/1951'
	'A/Albany/1618/1951'
	'A/Albany/12/1951'
	'A/Albany/14/1951'
	'A/Hickox/1940'
	'A/Fort_Monmouth/1/1947'
	'A/AA/Huston/1945'
	'A/AA/Marton/1943'
	'A/Henry/1936'
;
end;
begin trees;
	tree Tree1 = [&R] ((((((('A/Hong_Kong/117/1977':0.0,((((((((((((((((((((((((((((((((((((((((((((('A/Ohio/UR06-0296/2007':1.0,'A/Ohio/UR06-0341/2007':0.0)[&Name="INTNODE3"]:1.0,('A/Kentucky/UR06-0007/2006':0.0,(('A/Ohio/UR06-0121/2007':1.0,('A/Ohio/UR06-0465/2007':0.0,'A/Ohio/UR06-0325/2007':1.0)[&Name="INTNODE8"]:0.0)[&Name="INTNODE9"]:3.0,('A/Ohio/UR06-0233/2007':0.0,('A/Ohio/UR06-0443/2007':3.0…
end;
begin figtree;
	set appearance.backgroundColorAttribute="Default";
	set appearance.backgroundColour=#-1;
	set appearance.branchColorAttribute="User selection";
	set appearance.branchLineWidth=1.0;
	set appearance.branchMinLineWidth=0.0;
	set appearance.branchWidthAttribute="Fixed";
	set appearance.foregroundColour=#-16777216;
	set appearance.selectionColour=#-2144520576;
	set branchLabels.colorAttribute="User selection";
	set branchLabels.displayAttribute="sites";
	set branchLabels.fontName="Arial";
	set branchLabels.fontSize=12;
	set branchLabels.fontStyle=0;
	set branchLabels.isShown=true;
	set branchLabels.significantDigits=4;
	set layout.expansion=0;
	set layout.layoutType="RECTILINEAR";
	set layout.zoom=0;
	set legend.attribute="Name";
	set legend.fontSize=10.0;
	set legend.isShown=false;
	set legend.significantDigits=4;
	set nodeBars.barWidth=4.0;
	set nodeBars.displayAttribute=null;
	set nodeBars.isShown=false;
	set nodeLabels.colorAttribute="User selection";
	set nodeLabels.displayAttribute="Node ages";
	set nodeLabels.fontName="Academy Engraved LET";
	set nodeLabels.fontSize=8;
	set nodeLabels.fontStyle=0;
	set nodeLabels.isShown=false;
	set nodeLabels.significantDigits=4;
	set nodeShape.colourAttribute="User selection";
	set nodeShape.isShown=false;
	set nodeShape.minSize=10.0;
	set nodeShape.scaleType=Width;
	set nodeShape.shapeType=Circle;
	set nodeShape.size=4.0;
	set nodeShape.sizeAttribute="Fixed";
	set polarLayout.alignTipLabels=false;
	set polarLayout.angularRange=0;
	set polarLayout.rootAngle=0;
	set polarLayout.rootLength=100;
	set polarLayout.showRoot=true;
	set radialLayout.spread=0.0;
	set rectilinearLayout.alignTipLabels=false;
	set rectilinearLayout.curvature=0;
	set rectilinearLayout.rootLength=100;
	set scale.offsetAge=0.0;
	set scale.rootAge=1.0;
	set scale.scaleFactor=1.0;
	set scale.scaleRoot=false;
	set scaleAxis.automaticScale=true;
	set scaleAxis.fontSize=8.0;
	set scaleAxis.isShown=false;
	set scaleAxis.lineWidth=1.0;
	set scaleAxis.majorTicks=1.0;
	set scaleAxis.origin=0.0;
	set scaleAxis.reverseAxis=false;
	set scaleAxis.showGrid=true;
	set scaleBar.automaticScale=true;
	set scaleBar.fontSize=10.0;
	set scaleBar.isShown=true;
	set scaleBar.lineWidth=1.0;
	set scaleBar.scaleRange=0.0;
	set tipLabels.colorAttribute="User selection";
	set tipLabels.displayAttribute="Names";
	set tipLabels.fontName="Arial";
	set tipLabels.fontSize=10;
	set tipLabels.fontStyle=0;
	set tipLabels.isShown=false;
	set tipLabels.significantDigits=4;
	set trees.order=true;
	set trees.orderType="decreasing";
	set trees.rooting=false;
	set trees.rootingType="User Selection";
	set trees.transform=false;
	set trees.transformType="cladogram";
end;
