# Supplementary material for: Coordinated Evolution of Influenza A Surface Proteins
Source: PLoS Genet. 2015 Aug 6;11(8):e1005404. doi: 10.1371/journal.pgen.1005404 (PMC4527594; doi:10.1371/journal.pgen.1005404)
Supplement: S3 Data — (TRE) [file pgen.1005404.s013.tre]

#NEXUS
begin taxa;
	dimensions ntax=1376;
	taxlabels
	'A/Albany/11/1968'
	'A/Hong_Kong/1/1968'
	'A/Hong_Kong/1-1/1968'
	'A/Hong_Kong/1-8-MA21-1/1968'
	'A/Beijing/1/1968'
	'A/Hong_Kong/1-9-MA21-1/1968'
	'A/Hong_Kong/1-9-MA21-3/1968'
	'A/Hong_Kong/1-11-MA21-1/1968'
	'A/Hong_Kong/1-1-MA-20/1968'
	'A/Hong_Kong/1-2-MA21-3/1968'
	'A/Hong_Kong/1-12-MA21-1/1968'
	'A/Hong_Kong/1-4-MA21-1/1968'
	'A/Northern_Territory/60/1968'
	'A/Hong_Kong/1-6-MA21-2/1968'
	'A/Hong_Kong/1-10-MA21-1/1968'
	'A/Hong_Kong/1-6-MA21-1/1968'
	'A/Hong_Kong/1-5-MA21-3/1968'
	'A/Hong_Kong/1-9-MA21-2/1968'
	'A/Nanjing/49/1977'
	'A/Albany/17/1968'
	'A/Albany/19/1968'
	'A/Albany/4/1969'
	'A/Memphis/1/1968'
	'A/Albany/3/1969'
	'A/Albany/1/1969'
	'A/Hong_Kong/3/1969'
	'A/Albany/6/1970'
	'A/Albany/1/1970'
	'A/Albany/3/1970'
	'A/Memphis/3/1971'
	'A/England/1972'
	'A/Memphis/109/1972'
	'A/Memphis/3/1973'
	'A/Memphis/103/1972'
	'A/Memphis/105/1972'
	'A/Hong_Kong/11/1973'
	'A/Udorn/307/1972'
	'A/Memphis/102/1972'
	'A/Guandong/243/1972'
	'A/Hong_Kong/33/1973'
	'A/Hong_Kong/49/1974'
	'A/Albany/20/1974'
	'A/Port_Chalmers/1/1973'
	'A/Hong_Kong/14/1974'
	'A/Albany/42/1975'
	'A/Memphis/101/1974'
	'A/Memphis/105/1976'
	'A/Albany/15/1976'
	'A/Albany/4/1977'
	'A/Memphis/103/1976'
	'A/Memphis/104/1976'
	'A/Memphis/108/1976'
	'A/Albany/1/1976'
	'A/Beijing/39/1975'
	'A/Hong_Kong/43/1975'
	'A/Memphis/12/1978'
	'A/Memphis/2/1978'
	'A/Memphis/18/1978'
	'A/Memphis/19/1978'
	'A/Memphis/3/1977'
	'A/Albany/14/1978'
	'A/Nanjing/36/1983'
	'A/Hong_Kong/1/1982'
	'A/Nanjing/2/1982'
	'A/Hong_Kong/45/1980'
	'A/Hong_Kong/46/1980'
	'A/Nanjing/13/1980'
	'A/Memphis/1/1980'
	'A/Memphis/1/1981'
	'A/Memphis/9/1980'
	'A/Bangkok/1/1979'
	'A/Philippines/2-MA/1982'
	'A/Leningrad/360/1986'
	'A/Memphis/66/1986'
	'A/Hong_Kong/24/1985'
	'A/Memphis/2/1985'
	'A/Memphis/5/1985'
	'A/Memphis/1/1986'
	'A/Memphis/2/1986'
	'A/Memphis/5/1986'
	'A/Memphis/33/1983'
	'A/Hong_Kong/14/1983'
	'A/Hong_Kong/5/1983'
	'A/Nanjing/28/1984'
	'A/Hong_Kong/7/1984'
	'A/Memphis/7/1985'
	'A/Hong_Kong/6/1985'
	'A/Hong_Kong/7/1985'
	'A/Hong_Kong/4/1984'
	'A/Canterbury/33/2002'
	'A/Auckland/613/2002'
	'A/Waikato/25/2002'
	'A/Wellington/66/2002'
	'A/Auckland/612/2002'
	'A/Canterbury/53/2002'
	'A/Canterbury/29/2002'
	'A/Canterbury/56/2002'
	'A/Queensland/24/2002'
	'A/Canterbury/06/2002'
	'A/Auckland/611/2002'
	'A/South_Canterbury/37/2002'
	'A/Canterbury/102/2002'
	'A/Canterbury/50/2002'
	'A/Canterbury/62/2002'
	'A/Canterbury/27/2002'
	'A/Canterbury/57/2002'
	'A/Canterbury/10/2002'
	'A/Canterbury/60/2002'
	'A/Canterbury/76/2002'
	'A/Canterbury/80/2002'
	'A/Canterbury/61/2002'
	'A/Wellington/63/2002'
	'A/Canterbury/18/2002'
	'A/Canterbury/19/2002'
	'A/Canterbury/31/2002'
	'A/Waikato/23/2002'
	'A/Queensland/21/2002'
	'A/Canterbury/35/2002'
	'A/Canterbury/70/2002'
	'A/Queensland/28/2002'
	'A/Western_Australia/36/2002'
	'A/Dunedin/12/2002'
	'A/New_York/113/2002'
	'A/New_York/129/2002'
	'A/New_York/132/2002'
	'A/New_York/106/2002'
	'A/New_York/74/2002'
	'A/New_York/107/2002'
	'A/New_York/202/2003'
	'A/Queensland/29/2002'
	'A/Queensland/30/2002'
	'A/Queensland/26/2002'
	'A/Queensland/23/2002'
	'A/Western_Australia/31/2002'
	'A/Western_Australia/23/2002'
	'A/Western_Australia/26/2002'
	'A/New_York/99/2002'
	'A/New_York/71/2001'
	'A/New_York/82/2001'
	'A/New_York/413/2002'
	'A/New_York/273/2001'
	'A/New_York/275/2002'
	'A/New_York/405/2002'
	'A/New_York/120/2002'
	'A/New_York/134/2002'
	'A/New_York/119/2002'
	'A/New_York/136/2002'
	'A/New_York/130/2002'
	'A/New_York/88/2002'
	'A/New_York/408/2002'
	'A/New_York/111/2002'
	'A/New_York/133/2002'
	'A/New_York/91/2002'
	'A/New_York/81/2002'
	'A/Dunedin/1/2002'
	'A/New_York/131/2001'
	'A/New_York/83/2001'
	'A/New_York/97/2002'
	'A/New_York/410/2002'
	'A/New_York/411/2002'
	'A/New_York/121/2002'
	'A/New_York/403/2002'
	'A/New_York/94/2001'
	'A/New_York/115/2002'
	'A/New_York/C4/2002'
	'A/New_York/276/2002'
	'A/New_York/112/2002'
	'A/New_York/407/2002'
	'A/Auckland/609/2002'
	'A/Canterbury/72/2002'
	'A/Canterbury/68/2002'
	'A/New_York/192/2003'
	'A/Genoa/1/2002'
	'A/Genoa/14/2003'
	'A/New_York/418/2002'
	'A/TW/3446/02'
	'A/TW/3565/02'
	'A/Waikato/36/2002'
	'A/Auckland/608/2002'
	'A/Western_Australia/32/2002'
	'A/Western_Australia/25/2002'
	'A/Western_Australia/30/2002'
	'A/New_York/76/2002'
	'A/Western_Australia/15/2001'
	'A/Western_Australia/16/2001'
	'A/New_York/401/2001'
	'A/Queensland/22/2002'
	'A/Queensland/27/2002'
	'A/Western_Australia/35/2002'
	'A/New_York/100/2002'
	'A/New_York/274/2002'
	'A/New_York/420/2002'
	'A/New_York/116/2002'
	'A/Auckland/615/2002'
	'A/New_York/406/2002'
	'A/Western_Australia/34/2002'
	'A/New_York/213/2003'
	'A/New_York/84/2001'
	'A/New_York/92/2002'
	'A/Texas/NHRC0001/2002'
	'A/Georgia/NHRC0001/2002'
	'A/New_York/86/2002'
	'A/Missouri/NHRC0001/2002'
	'A/New_York/90/2002'
	'A/Waikato/105/2001'
	'A/Auckland/602/2001'
	'A/Wellington/34/2001'
	'A/Auckland/604/2001'
	'A/Wellington/9/2002'
	'A/Auckland/610/2002'
	'A/Western_Australia/28/2002'
	'A/Western_Australia/29/2002'
	'A/Queensland/16/2001'
	'A/Auckland/603/2001'
	'A/New_York/414/2002'
	'A/New_York/114/2002'
	'A/Queensland/12/2001'
	'A/Queensland/19/2001'
	'A/Queensland/20/2001'
	'A/Queensland/15/2001'
	'A/Queensland/17/2001'
	'A/New_York/103/2002'
	'A/New_York/118/2002'
	'A/New_York/404/2002'
	'A/New_York/122/2002'
	'A/New_York/110/2002'
	'A/New_York/416/2002'
	'A/Western_Australia/14/2001'
	'A/New_York/301/2001'
	'A/New_York/96/2002'
	'A/New_York/193/2003'
	'A/New_York/197/2003'
	'A/New_York/194/2003'
	'A/New_York/195/2003'
	'A/Waikato/6/2000'
	'A/Wellington/28/2000'
	'A/Canterbury/80/2000'
	'A/Canterbury/81/2000'
	'A/Canterbury/3/2000'
	'A/Auckland/600/2000'
	'A/New_York/181/1999'
	'A/New_York/151/1999'
	'A/New_York/170/2000'
	'A/New_York/437/2000'
	'A/Queensland/5/2000'
	'A/New_York/187/2000'
	'A/Queensland/10/2000'
	'A/New_York/165/2000'
	'A/New_York/183/1999'
	'A/Canterbury/179/1999'
	'A/New_York/164/1999'
	'A/New_York/185/1999'
	'A/New_York/430/2000'
	'A/New_York/148/2000'
	'A/New_York/147/1999'
	'A/New_York/175/2000'
	'A/New_York/155/1999'
	'A/New_York/433/2000'
	'A/New_York/432/2000'
	'A/New_York/153/1999'
	'A/New_York/427/1999'
	'A/New_York/154/2000'
	'A/New_York/189/1999'
	'A/New_York/171/1999'
	'A/Canterbury/2/2000'
	'A/Canterbury/58/2000'
	'A/Hutt/82/2000'
	'A/Canterbury/06/2001'
	'A/Canterbury/07/2001'
	'A/Canterbury/146/2001'
	'A/Canterbury/149/2001'
	'A/Wellington/22/2001'
	'A/Canterbury/50/2001'
	'A/New_South_Wales/19/1999'
	'A/Auckland/583/2000'
	'A/New_York/421/1999'
	'A/New_York/178/2000'
	'A/New_York/182/2000'
	'A/New_York/436/2000'
	'A/New_York/149/1999'
	'A/New_York/431/2000'
	'A/New_York/160/2000'
	'A/New_York/161/1999'
	'A/New_York/440/2000'
	'A/New_York/174/2000'
	'A/New_York/176/2000'
	'A/Nelson_Marlborough/1/2000'
	'A/New_York/184/1999'
	'A/New_York/156/2000'
	'A/South_Carolina/NHRC0001/1999'
	'A/New_York/429/2000'
	'A/New_York/167/1999'
	'A/New_York/168/2000'
	'A/New_York/169/2000'
	'A/Waikato/8/2000'
	'A/Canterbury/93/2000'
	'A/Canterbury/94/2000'
	'A/Queensland/2/2000'
	'A/Queensland/6/2000'
	'A/South_Australia/62/2000'
	'A/South_Australia/71/2000'
	'A/New_South_Wales/4/1999'
	'A/Moscow/10/1999'
	'A/New_South_Wales/17/1999'
	'A/New_South_Wales/22/1999'
	'A/New_York/204/2003'
	'A/Hong_Kong/HKU11/2004'
	'A/Taiwan/9/2004'
	'A/Hong_Kong/HKU16/2004'
	'A/Hong_Kong/HKU4/2004'
	'A/Hong_Kong/HKU28/2004'
	'A/Hong_Kong/HKU29/2004'
	'A/Hong_Kong/HKU21/2004'
	'A/Hong_Kong/HKU19/2004'
	'A/Hong_Kong/HKU30/2004'
	'A/TW/875/04'
	'A/Hong_Kong/HKU40/2004'
	'A/Hong_Kong/HKU33/2004'
	'A/Hong_Kong/HKU39/2004'
	'A/Hong_Kong/HKU25/2004'
	'A/Hong_Kong/HKU31/2004'
	'A/Hong_Kong/HKU32/2004'
	'A/Hong_Kong/HKU35/2004'
	'A/Hong_Kong/HKU23/2004'
	'A/Hong_Kong/HKU37/2004'
	'A/Hong_Kong/HKU34/2004'
	'A/Hong_Kong/HKU42/2005'
	'A/Hong_Kong/HKU20/2004'
	'A/Hong_Kong/HKU38/2004'
	'A/TW/220/04'
	'A/Christchurch/15/2004'
	'A/Hong_Kong/HKU22/2004'
	'A/Hong_Kong/HKU24/2004'
	'A/Hong_Kong/HKU15/2004'
	'A/Hong_Kong/HKU18/2004'
	'A/California/NHRC0002/2003'
	'A/Hong_Kong/HKU9/2004'
	'A/Hong_Kong/HKU1/2004'
	'A/Hong_Kong/HKU14/2004'
	'A/Singapore/NHRC0005/2003'
	'A/Singapore/NHRC0009/2003'
	'A/TW/36/04'
	'A/Wellington/01/2004'
	'A/New_York/373/2005'
	'A/New_York/392/2004'
	'A/New_York/243/2005'
	'A/California/NHRC0010/2005'
	'A/New_York/387/2004'
	'A/Hong_Kong/HKU45/2005'
	'A/Waikato/21/2004'
	'A/Malaysia/NHRC0001/2004'
	'A/Waikato/1/2005'
	'A/Western_Australia/65/2005'
	'A/Canterbury/104/2004'
	'A/Wellington/14/2004'
	'A/Wellington/44/2004'
	'A/Tairawhiti/223/2004'
	'A/Waikato/72/2004'
	'A/New_York/463/2005'
	'A/New_York/464/2005'
	'A/New_York/500/2004'
	'A/New_York/319/2004'
	'A/New_York/462/2005'
	'A/New_York/385/2004'
	'A/Waikato/1/2004'
	'A/New_York/371/2004'
	'A/New_York/471/2004'
	'A/New_York/467/2004'
	'A/New_York/469/2004'
	'A/New_York/472/2004'
	'A/New_York/365/2004'
	'A/New_York/391/2005'
	'A/New_York/466/2004'
	'A/Christchurch/13/2004'
	'A/New_York/395/2005'
	'A/New_York/380/2004'
	'A/New_York/236/2004'
	'A/New_York/470/2004'
	'A/New_York/378/2005'
	'A/New_York/376/2005'
	'A/Texas/NHRC0001/2005'
	'A/New_York/357/2005'
	'A/New_York/396/2005'
	'A/New_York/55/2004'
	'A/New_York/232/2004'
	'A/New_York/918/2005'
	'A/New_York/363/2004'
	'A/New_York/390/2005'
	'A/New_York/237/2004'
	'A/New_York/356/2004'
	'A/New_York/361/2005'
	'A/New_York/374/2004'
	'A/New_York/123/2004'
	'A/New_York/210/2005'
	'A/New_York/370/2004'
	'A/New_York/207/2004'
	'A/New_York/364/2004'
	'A/New_York/359/2005'
	'A/New_York/461/2005'
	'A/Georgia/NHRC0001/2005'
	'A/New_York/334/2004'
	'A/South_Australia/22/2005'
	'A/South_Carolina/NHRC0001/2005'
	'A/Western_Australia/61/2004'
	'A/Canterbury/01/2005'
	'A/Illinois/NHRC0001/2005'
	'A/Tairawhiti/369/2004'
	'A/Western_Australia/51/2004'
	'A/Western_Australia/59/2004'
	'A/Queensland/45/2004'
	'A/Canterbury/12/2004'
	'A/Canterbury/304/2004'
	'A/Canterbury/105/2004'
	'A/Auckland/621/2005'
	'A/Waikato/31/2004'
	'A/Canterbury/311/2004'
	'A/Western_Australia/54/2004'
	'A/Canterbury/206/2004'
	'A/Canterbury/17/2004'
	'A/Christchurch/90/2004'
	'A/Canterbury/100/2004'
	'A/Canterbury/103/2004'
	'A/Canterbury/305/2004'
	'A/Waikato/69/2004'
	'A/Canterbury/308/2004'
	'A/South_Australia/53/2005'
	'A/Wellington/23/2004'
	'A/New_York/206/2005'
	'A/Canterbury/303/2004'
	'A/Wellington/31/2004'
	'A/New_York/358/2004'
	'A/Waikato/12/2004'
	'A/Waikato/22/2004'
	'A/Waikato/40/2004'
	'A/Waikato/3/2004'
	'A/Christchurch/184/2004'
	'A/Waikato/26/2004'
	'A/Wellington/35/2004'
	'A/Waikato/43/2004'
	'A/Queensland/43/2004'
	'A/Wellington/55/2004'
	'A/Bay_of_Plenty/279/2004'
	'A/New_York/383/2004'
	'A/Wellington/45/2004'
	'A/Waikato/35/2004'
	'A/Waikato/71/2004'
	'A/Canterbury/101/2004'
	'A/Waikato/3/2005'
	'A/Waikato/16/2004'
	'A/Waikato/64/2004'
	'A/New_York/191/2005'
	'A/New_York/354/2004'
	'A/New_York/360/2004'
	'A/New_York/190/2004'
	'A/New_York/351/2004'
	'A/New_York/388/2005'
	'A/New_York/393/2005'
	'A/New_York/369/2005'
	'A/New_York/372/2004'
	'A/New_York/258/2005'
	'A/New_York/352/2005'
	'A/South_Carolina/NHRC0002/2005'
	'A/New_York/366/2004'
	'A/Wellington/3/2005'
	'A/Canterbury/104/2005'
	'A/Wellington/27/2004'
	'A/Wellington/8/2004'
	'A/Ashburton/280/2004'
	'A/Christchurch/10/2004'
	'A/Otago/3/2005'
	'A/Wellington/9/2005'
	'A/Canterbury/250/2005'
	'A/Canterbury/235/2005'
	'A/South_Australia/20/2005'
	'A/Southland/5/2005'
	'A/Wellington/8/2005'
	'A/Australia/NHRC0001/2005'
	'A/Australia/NHRC0003/2005'
	'A/Wellington/4/2005'
	'A/Auckland/616/2005'
	'A/Queensland/56/2005'
	'A/Western_Australia/68/2005'
	'A/New_Jersey/NHRC0001/2005'
	'A/Wellington/1/2005'
	'A/Canterbury/204/2005'
	'A/Canterbury/124/2005'
	'A/Canterbury/232/2005'
	'A/Waikato/8/2005'
	'A/Canterbury/257/2005'
	'A/Canterbury/256/2005'
	'A/Queensland/60/2005'
	'A/Australia/NHRC0006/2005'
	'A/Australia/NHRC0012/2005'
	'A/South_Australia/18/2005'
	'A/Waikato/15/2005'
	'A/Canterbury/253/2005'
	'A/Canterbury/260/2005'
	'A/South_Australia/23/2005'
	'A/California/NHRC0006/2005'
	'A/South_Australia/32/2005'
	'A/Western_Australia/75/2005'
	'A/Canterbury/16/2005'
	'A/California/NHRC0002/2005'
	'A/Hong_Kong/HKU44/2005'
	'A/New_York/UR06-0515/2007'
	'A/California/NHRC0003/2005'
	'A/New_York/UR06-0510/2007'
	'A/California/NHRC0001/2005'
	'A/Hong_Kong/HKU79/2005'
	'A/Hong_Kong/HKU65/2005'
	'A/Canterbury/166/2005'
	'A/Queensland/51/2005'
	'A/Queensland/54/2005'
	'A/Hong_Kong/HKU70/2005'
	'A/Hong_Kong/HKU76/2005'
	'A/Hong_Kong/HKU64/2005'
	'A/Hong_Kong/HKU75/2005'
	'A/Canterbury/233/2005'
	'A/Hong_Kong/HKU66/2005'
	'A/Hong_Kong/HKU67/2005'
	'A/Hong_Kong/HKU50/2005'
	'A/Canterbury/29/2005'
	'A/Texas/NHRC0002/2005'
	'A/Thailand/CU46/2006'
	'A/Hong_Kong/HKU77/2005'
	'A/Western_Australia/76/2005'
	'A/Western_Australia/67/2005'
	'A/Canterbury/129/2005'
	'A/Canterbury/125/2005'
	'A/Hong_Kong/HKU74/2005'
	'A/Queensland/52/2005'
	'A/Hong_Kong/NHRC0001/2005'
	'A/Hong_Kong/HKU63/2005'
	'A/Canterbury/258/2005'
	'A/Hong_Kong/HKU52/2005'
	'A/Hong_Kong/HKU71/2005'
	'A/Hong_Kong/HKU72/2005'
	'A/Hong_Kong/HKU54/2005'
	'A/Hong_Kong/HKU62/2005'
	'A/California/NHRC0008/2005'
	'A/California/NHRC0004/2005'
	'A/California/NHRC0005/2005'
	'A/Wisconsin/67/2005'
	'A/Hiroshima/52/2005'
	'A/California/NHRC0001/2006'
	'A/Hong_Kong/HKU48/2005'
	'A/Otago/1/2005'
	'A/Queensland/57/2005'
	'A/Canterbury/24/2005'
	'A/Western_Australia/71/2005'
	'A/Hong_Kong/HKU78/2005'
	'A/Hong_Kong/HKU47/2005'
	'A/Hong_Kong/HKU55/2005'
	'A/Hong_Kong/HKU59/2005'
	'A/Hong_Kong/HKU61/2005'
	'A/Hong_Kong/HKU68/2005'
	'A/Illinois/NHRC0001/2006'
	'A/Canterbury/20/2005'
	'A/Colorado/UR06-0023/2007'
	'A/Georgia/NHRC0001/2006'
	'A/New_York/923/2006'
	'A/Illinois/NHRC0002/2005'
	'A/New_York/3/2006'
	'A/Missouri/NHRC0001/2005'
	'A/New_York/928/2006'
	'A/California/NHRC0007/2005'
	'A/New_York/5/2006'
	'A/Texas/NHRC0002/2006'
	'A/Canterbury/127/2005'
	'A/New_York/6/2006'
	'A/New_York/938/2006'
	'A/Taiwan/1452/2007'
	'A/Taiwan/70002/2007'
	'A/Taiwan/70307/2007'
	'A/California/UR06-0118/2007'
	'A/Taiwan/70113/2007'
	'A/Tokyo/Ut-Sk-1/2007'
	'A/Western_Australia/79/2005'
	'A/New_York/933/2006'
	'A/Missouri/NHRC0001/2006'
	'A/Texas/NHRC0001/2006'
	'A/South_Carolina/NHRC0001/2006'
	'A/Illinois/NHRC0002/2006'
	'A/Virginia/UR06-0605/2007'
	'A/Illinois/UR06-0600/2007'
	'A/Thailand/CU280/2007'
	'A/California/UR06-0589/2007'
	'A/Thailand/CU282/2007'
	'A/Thailand/CU228/2006'
	'A/New_York/UR06-0373/2007'
	'A/Alabama/UR06-0545/2007'
	'A/Texas/UR06-0480/2007'
	'A/Kentucky/UR06-0370/2007'
	'A/Thailand/CU-B657/2009'
	'A/Nanjing/1/2009'
	'A/California/VRDL338/2009'
	'A/New_York/3519/2009'
	'A/Thailand/CU-B4/2009'
	'A/New_York/20342/2010'
	'A/California/VRDL363/2009'
	'A/New_York/3279/2009'
	'A/New_York/3280/2009'
	'A/California/VRDL384/2009'
	'A/Australia/30/2009'
	'A/Australia/19/2009'
	'A/Australia/46/2009'
	'A/California/VRDL211/2009'
	'A/California/VRDL321/2009'
	'A/California/VRDL205/2009'
	'A/California/VRDL185/2009'
	'A/California/VRDL261/2009'
	'A/California/VRDL269/2009'
	'A/California/VRDL385/2009'
	'A/California/VRDL188/2009'
	'A/California/VRDL161/2009'
	'A/California/VRDL201/2009'
	'A/California/VRDL394/2009'
	'A/California/VRDL168/2009'
	'A/California/VRDL250/2009'
	'A/California/VRDL147/2009'
	'A/New_York/3146/2009'
	'A/California/VRDL393/2009'
	'A/California/VRDL247/2009'
	'A/Boston/40/2009'
	'A/California/VRDL242/2009'
	'A/California/VRDL291/2009'
	'A/Sydney/DD2-02/2010'
	'A/District_of_Columbia/WRAIR0300/2010'
	'A/Santo_Domingo/WRAIR3514T/2010'
	'A/Santo_Domingo/WRAIR3516N/2010'
	'A/Managua/3192.01/2010'
	'A/Managua/3345.02/2010'
	'A/Managua/1422.03/2010'
	'A/Managua/3659.02/2010'
	'A/Managua/4855.03/2010'
	'A/Managua/2867.01/2010'
	'A/Managua/5664.02/2010'
	'A/Managua/90.01/2010'
	'A/Managua/5099.03/2010'
	'A/Managua/5806.01/2010'
	'A/Managua/5898.02/2010'
	'A/Managua/1181.03/2010'
	'A/Managua/38-11/2011'
	'A/Managua/4076.04/2010'
	'A/Managua/194.01/2010'
	'A/Managua/58-11/2011'
	'A/Managua/4456.02/2010'
	'A/San_Salvador/WRAIR3537T/2010'
	'A/Managua/3209.01/2010'
	'A/Managua/511.03/2010'
	'A/Managua/4203.02/2010'
	'A/Managua/5871.02/2010'
	'A/Sydney/DD2-01/2010'
	'A/New_York/20343/2010'
	'A/New_York/6630/2009'
	'A/South_Carolina/NHRC0001/2011'
	'A/Moscow/WRAIR4307N/2011'
	'A/District_of_Columbia/WRAIR1753P/2010'
	'A/Bogota/WRAIR3457N/2010'
	'A/Mexico_City/WRAIR3578N/2010'
	'A/Managua/2492.04/2010'
	'A/Mexico_City/WRAIR3569N/2010'
	'A/Mexico_City/WRAIR3569T/2010'
	'A/Mexico_City/WRAIR3568N/2010'
	'A/Mexico_City/WRAIR3570T/2010'
	'A/Mexico_City/WRAIR3571N/2010'
	'A/Mexico_City/WRAIR3579N/2010'
	'A/Mexico_City/WRAIR3579T/2010'
	'A/California/NHRC0002/2011'
	'A/Illinois/NHRC0002/2011'
	'A/California/NHRC0001/2011'
	'A/Managua/3424.01/2010'
	'A/California/NHRC0003/2011'
	'A/California/NHRC0004/2011'
	'A/Japan/WRAIR1037P/2009'
	'A/California/VRDL203/2009'
	'A/New_York/3060/2009'
	'A/Florida/UR07-0154/2008'
	'A/Kansas/UR07-0110/2008'
	'A/Florida/UR07-0102/2008'
	'A/Ohio/UR07-0034/2008'
	'A/California/VRDL253/2009'
	'A/Arizona/WRAIR1142P/2009'
	'A/Arkansas/WRAIR1251P/2009'
	'A/California/VRDL177/2009'
	'A/California/VRDL207/2009'
	'A/California/VRDL166/2009'
	'A/California/VRDL169/2009'
	'A/New_York/UR07-0133/2008'
	'A/Iraq/WRAIR1244P/2009'
	'A/Iraq/WRAIR1252P/2009'
	'A/Boston/56/2008'
	'A/Florida/WRAIR1039P/2009'
	'A/Kyrgyzstan/WRAIR1121P/2008'
	'A/Kyrgyzstan/WRAIR1255P/2008'
	'A/Japan/WRAIR1059P/2008'
	'A/Boston/55/2008'
	'A/Kentucky/UR07-0041/2008'
	'A/Kentucky/UR07-0083/2008'
	'A/Kentucky/UR07-0068/2008'
	'A/Kentucky/UR07-0162/2008'
	'A/Kentucky/UR07-0037/2008'
	'A/Kentucky/UR07-0149/2008'
	'A/Boston/60/2008'
	'A/Florida/UR07-0095/2008'
	'A/Kentucky/UR07-0072/2008'
	'A/Boston/10/2008'
	'A/Florida/UR07-0021/2008'
	'A/Kentucky/UR07-0028/2008'
	'A/Kansas/UR07-0129/2008'
	'A/Kansas/UR07-0137/2008'
	'A/Boston/78/2008'
	'A/Pennsylvania/PIT34/2008'
	'A/Boston/42/2008'
	'A/Kentucky/UR07-0069/2008'
	'A/Kentucky/UR07-0148/2008'
	'A/Boston/9/2008'
	'A/Boston/99/2009'
	'A/California/VRDL294/2009'
	'A/Kuwait/WRAIR1561P/2009'
	'A/Kyrgyzstan/WRAIR1256P/2008'
	'A/District_of_Columbia/WRAIR0301/2010'
	'A/California/VRDL336/2009'
	'A/California/VRDL159/2009'
	'A/California/VRDL331/2009'
	'A/California/VRDL246/2009'
	'A/California/VRDL263/2009'
	'A/California/VRDL173/2009'
	'A/California/VRDL305/2009'
	'A/California/VRDL184/2009'
	'A/California/VRDL334/2009'
	'A/California/VRDL145/2009'
	'A/California/VRDL315/2009'
	'A/California/VRDL352/2009'
	'A/California/VRDL259/2009'
	'A/New_York/3932/2009'
	'A/California/VRDL285/2009'
	'A/Florida/WRAIR1241P/2009'
	'A/Korea/WRAIR1038P/2009'
	'A/Thailand/CU-B1672/2009'
	'A/Thailand/CU-B110/2009'
	'A/Thailand/CU-B106/2009'
	'A/Thailand/CU-H1071/2009'
	'A/Thailand/CU-B590/2009'
	'A/Thailand/CU-H1285/2010'
	'A/Nanjing/1663/2010'
	'A/Nanjing/1654/2010'
	'A/Belgrade/WRAIR2379N/2010'
	'A/Nanjing/1655/2010'
	'A/New_York/3135/2009'
	'A/California/VRDL327/2009'
	'A/California/VRDL381/2009'
	'A/California/VRDL307/2009'
	'A/California/VRDL176/2009'
	'A/Cambodia/NHRCC00001/2009'
	'A/Australia/55/2009'
	'A/California/VRDL375/2009'
	'A/California/VRDL396/2009'
	'A/Boston/97/2009'
	'A/California/VRDL345/2009'
	'A/California/VRDL332/2009'
	'A/California/VRDL318/2009'
	'A/California/VRDL328/2009'
	'A/California/VRDL361/2009'
	'A/California/VRDL287/2009'
	'A/New_York/3137/2009'
	'A/Thailand/CU-H16/2009'
	'A/California/VRDL277/2009'
	'A/Dakar/WRAIR0011T/2009'
	'A/Dakar/WRAIR0013N/2009'
	'A/Texas/WRAIR1239P/2009'
	'A/California/VRDL257/2009'
	'A/California/VRDL367/2009'
	'A/California/VRDL187/2009'
	'A/California/VRDL243/2009'
	'A/New_York/3626/2009'
	'A/New_York/3542/2009'
	'A/Australia/22/2009'
	'A/Australia/34/2009'
	'A/New_York/1685/2009'
	'A/New_York/3011/2009'
	'A/New_York/3148/2009'
	'A/New_York/3750/2009'
	'A/New_York/3139/2009'
	'A/New_York/3317/2009'
	'A/New_York/3743/2009'
	'A/California/VRDL359/2009'
	'A/New_York/4255/2009'
	'A/New_York/3051/2009'
	'A/New_York/3527/2009'
	'A/New_Mexico/WRAIR1139P/2009'
	'A/California/VRDL368/2009'
	'A/Thailand/CU379/2008'
	'A/South_Korea/WRAIR1171P/2009'
	'A/Guam/WRAIR1557P/2009'
	'A/Guam/WRAIR1670P/2009'
	'A/Kentucky/UR07-0049/2008'
	'A/Mississippi/UR07-0024/2008'
	'A/Kentucky/UR07-0108/2008'
	'A/Mississippi/UR07-0003/2008'
	'A/Mississippi/UR07-0042/2008'
	'A/Thailand/CU-1102/2008'
	'A/California/VRDL335/2009'
	'A/California/VRDL362/2009'
	'A/Thailand/CU-1101/2008'
	'A/California/VRDL265/2009'
	'A/California/VRDL333/2009'
	'A/California/VRDL255/2009'
	'A/California/VRDL316/2009'
	'A/California/VRDL342/2009'
	'A/California/VRDL308/2009'
	'A/New_York/3079/2009'
	'A/Alabama/WRAIR1242P/2009'
	'A/California/VRDL386/2009'
	'A/Arizona/WRAIR1562P/2009'
	'A/California/VRDL293/2009'
	'A/Boston/73/2009'
	'A/South_Dakota/WRAIR1177P/2009'
	'A/California/VRDL196/2009'
	'A/California/VRDL351/2009'
	'A/Alaska/WRAIR1172P/2009'
	'A/California/VRDL233/2009'
	'A/Boston/75/2009'
	'A/California/VRDL304/2009'
	'A/California/VRDL164/2009'
	'A/California/VRDL302/2009'
	'A/California/VRDL136/2009'
	'A/California/VRDL197/2009'
	'A/Nevada/WRAIR1144P/2009'
	'A/Nevada/WRAIR1258P/2009'
	'A/New_Jersey/WRAIR1248P/2009'
	'A/California/VRDL160/2009'
	'A/Texas/WRAIR1558P/2009'
	'A/California/VRDL138/2009'
	'A/California/VRDL274/2009'
	'A/California/VRDL156/2009'
	'A/New_York/3087/2009'
	'A/California/VRDL262/2009'
	'A/California/VRDL143/2009'
	'A/California/VRDL182/2009'
	'A/Pennsylvania/PIT25/2008'
	'A/California/VRDL158/2009'
	'A/Mississippi/UR07-0004/2008'
	'A/Ohio/UR07-0126/2008'
	'A/Pennsylvania/PIT06/2008'
	'A/Thailand/CU370/2008'
	'A/Thailand/CU356/2008'
	'A/Kentucky/UR07-0038/2008'
	'A/Boston/62/2008'
	'A/Ohio/UR07-0043/2008'
	'A/Ohio/UR07-0089/2008'
	'A/Pennsylvania/PIT08/2008'
	'A/Pennsylvania/PIT37/2008'
	'A/Pennsylvania/PIT02/2008'
	'A/Boston/79/2008'
	'A/Ohio/UR07-0005/2008'
	'A/Boston/14/2007'
	'A/Ohio/UR07-0013/2008'
	'A/Ohio/UR07-0031/2008'
	'A/Boston/36/2008'
	'A/New_York/UR07-0093/2008'
	'A/Kentucky/UR07-0085/2008'
	'A/Delware/WRAIR1240/2009'
	'A/Japan/WRAIR1140P/2009'
	'A/Taiwan/70120/2008'
	'A/Taiwan/72106/2007'
	'A/Iraq/WRAIR1157P/2009'
	'A/Peru/WRAIR1508P/2007'
	'A/Boston/29/2008'
	'A/Pennsylvania/PIT39/2008'
	'A/Kansas/UR07-0136/2008'
	'A/Boston/38/2008'
	'A/Mississippi/UR07-0025/2008'
	'A/Mississippi/UR07-0100/2008'
	'A/Boston/47/2008'
	'A/Ohio/UR07-0016/2008'
	'A/Kansas/UR07-0096/2008'
	'A/Ohio/UR07-0073/2008'
	'A/Kentucky/UR07-0015/2008'
	'A/Ohio/UR07-0035/2008'
	'A/Kentucky/UR07-0164/2008'
	'A/Boston/71/2008'
	'A/Boston/68/2008'
	'A/Boston/43/2008'
	'A/Ohio/UR07-0140/2008'
	'A/Boston/1/2008'
	'A/Boston/39/2008'
	'A/Boston/57/2008'
	'A/Oregon/UR06-0221/2007'
	'A/Oregon/UR06-0272/2007'
	'A/Oregon/UR06-0289/2007'
	'A/Colorado/UR06-0279/2007'
	'A/Virginia/UR06-0580/2007'
	'A/Illinois/UR06-0478/2007'
	'A/Oregon/UR06-0450/2007'
	'A/Oregon/UR06-0273/2007'
	'A/Oregon/UR06-0202/2007'
	'A/Washington/UR06-0252/2007'
	'A/Colorado/UR06-022/2007'
	'A/New_York/UR06-0040/2007'
	'A/Mississippi/UR06-0197/2007'
	'A/Texas/UR06-0358/2007'
	'A/Texas/UR06-0418/2007'
	'A/Ohio/UR07-0105/2008'
	'A/Illinois/UR06-0567/2007'
	'A/California/UR06-0547/2007'
	'A/Florida/UR06-0597/2007'
	'A/California/UR07-0017/2008'
	'A/Kuwait/AF03/2008'
	'A/Kentucky/UR07-0081/2008'
	'A/New_York/UR07-0080/2008'
	'A/Qatar/AF02/2008'
	'A/Boston/19/2008'
	'A/California/UR07-0076/2008'
	'A/Boston/5/2008'
	'A/Boston/92/2008'
	'A/Boston/61/2008'
	'A/Boston/64/2008'
	'A/New_York/UR06-0529/2007'
	'A/Managua/3012.01/2007'
	'A/Texas/UR06-0566/2007'
	'A/Virginia/UR06-0489/2007'
	'A/New_York/UR06-0437/2007'
	'A/Ohio/UR06-0410/2007'
	'A/Ohio/UR06-0494/2007'
	'A/Colorado/UR06-0453/2007'
	'A/Colorado/UR06-0206/2007'
	'A/Colorado/UR06-0454/2007'
	'A/Colorado/UR06-0557/2007'
	'A/Ohio/UR06-0256/2007'
	'A/Florida/UR06-0150/2007'
	'A/Vermont/UR06-0471/2007'
	'A/Managua/31/2007'
	'A/Managua/33/2007'
	'A/Managua/2347.01/2007'
	'A/Managua/34/2007'
	'A/Managua/4348.01/2007'
	'A/Managua/419.01/2007'
	'A/Managua/15/2007'
	'A/Managua/2/2007'
	'A/Managua/3/2007'
	'A/Managua/3243.01/2007'
	'A/Managua/32/2007'
	'A/Managua/18/2007'
	'A/Washington/UR06-0225/2007'
	'A/Managua/1867.01/2007'
	'A/Managua/28/2007'
	'A/Managua/7/2007'
	'A/Managua/1507.01/2007'
	'A/Managua/4902.01/2007'
	'A/Managua/29/2007'
	'A/Managua/3616.01/2007'
	'A/Managua/17/2007'
	'A/Managua/21/2007'
	'A/Managua/22/2007'
	'A/Thailand/CU-1103/2008'
	'A/Brisbane/10/2007'
	'A/Illinois/UR06-0030/2007'
	'A/California/UR06-0463/2007'
	'A/Vermont/UR06-0469/2007'
	'A/Taiwan/2361/2007'
	'A/California/NHRC0002/2007'
	'A/Colorado/UR06-0558/2007'
	'A/Managua/25/2007'
	'A/California/NHRC0001/2007'
	'A/California/UR06-0565/2007'
	'A/Illinois/UR06-0334/2007'
	'A/Thailand/CU231/2006'
	'A/TW/3286/03'
	'A/New_York/52/2004'
	'A/New_York/59/2003'
	'A/TW/229/03'
	'A/Yucatan/844/2003'
	'A/Singapore/NHRC0002/2003'
	'A/Singapore/NHRC0011/2003'
	'A/New_York/201/2003'
	'A/New_York/196/2003'
	'A/Netherlands/213/2003'
	'A/New_York/199/2003'
	'A/New_York/198/2003'
	'A/New_York/203/2003'
	'A/New_York/485/2003'
	'A/Wyoming/03/2003'
	'A/Yucatan/ME6057/2003'
	'A/Western_Australia/58/2004'
	'A/Queensland/42/2004'
	'A/Western_Australia/55/2004'
	'A/Queensland/48/2004'
	'A/Queensland/41/2004'
	'A/Queensland/47/2004'
	'A/Canterbury/398/2003'
	'A/Canterbury/432/2003'
	'A/Canterbury/399/2003'
	'A/Canterbury/411/2003'
	'A/Canterbury/424/2003'
	'A/Canterbury/440/2003'
	'A/Western_Australia/43/2003'
	'A/Canterbury/427/2003'
	'A/Queensland/32/2003'
	'A/Waikato/148/2003'
	'A/Queensland/39/2003'
	'A/Canterbury/435/2003'
	'A/Western_Australia/49/2003'
	'A/Canterbury/444/2003'
	'A/Australia/NHRC0001/2003'
	'A/Western_Australia/44/2003'
	'A/Waikato/108/2003'
	'A/Canterbury/431/2003'
	'A/Queensland/38/2003'
	'A/Waikato/150/2003'
	'A/Waikato/133/2003'
	'A/Waikato/94/2003'
	'A/Waikato/61/2003'
	'A/Wellington/34/2003'
	'A/Wellington/53/2003'
	'A/Canterbury/437/2003'
	'A/Waikato/147/2003'
	'A/Waikato/115/2003'
	'A/Waikato/120/2003'
	'A/Canterbury/416/2003'
	'A/Australia/NHRC0007/2003'
	'A/Queensland/36/2003'
	'A/Canterbury/406/2003'
	'A/Canterbury/417/2003'
	'A/Canterbury/404/2003'
	'A/Canterbury/436/2003'
	'A/Canterbury/384/2003'
	'A/Canterbury/412/2003'
	'A/Canterbury/438/2003'
	'A/Queensland/37/2003'
	'A/Canterbury/386/2003'
	'A/Dunedin/38/2003'
	'A/Canterbury/429/2003'
	'A/Canterbury/426/2003'
	'A/Queensland/40/2003'
	'A/Hong_Kong/HKU12/2004'
	'A/Hong_Kong/HKU7/2004'
	'A/Hong_Kong/HKU3/2004'
	'A/Hong_Kong/HKU8/2004'
	'A/New_York/48/2003'
	'A/New_York/2/2003'
	'A/New_York/30/2003'
	'A/New_York/7/2003'
	'A/New_York/4/2003'
	'A/New_York/3/2003'
	'A/New_York/474/2003'
	'A/New_York/55/2003'
	'A/New_York/69/2004'
	'A/New_York/11/2003'
	'A/New_York/12/2003'
	'A/New_York/477/2003'
	'A/New_York/61A/2003'
	'A/New_York/70/2004'
	'A/New_York/499/2004'
	'A/New_York/20/2003'
	'A/New_York/45/2003'
	'A/New_York/475/2003'
	'A/New_York/473/2003'
	'A/New_York/10/2004'
	'A/New_York/5/2004'
	'A/New_York/23/2003'
	'A/New_York/479/2003'
	'A/Western_Australia/37/2003'
	'A/Western_Australia/47/2003'
	'A/Western_Australia/38/2003'
	'A/Western_Australia/39/2003'
	'A/Western_Australia/41/2003'
	'A/Western_Australia/48/2003'
	'A/New_York/18/2003'
	'A/New_York/64/2003'
	'A/South_Carolina/NHRC0002/2003'
	'A/New_York/66/2003'
	'A/Memphis/31/03'
	'A/New_York/19/2003'
	'A/New_York/270/2003'
	'A/New_Jersey/NHRC0001/2003'
	'A/Texas/NHRC0001/2003'
	'A/New_York/9/2003'
	'A/California/NHRC0001/2003'
	'A/New_York/36/2003'
	'A/New_York/8/2003'
	'A/New_York/267/2003'
	'A/New_York/51/2003'
	'A/South_Carolina/NHRC0001/2003'
	'A/New_York/60A/2003'
	'A/New_York/42/2003'
	'A/New_York/63/2003'
	'A/New_York/498/2004'
	'A/New_York/272/2003'
	'A/New_York/33/2004'
	'A/New_York/54/2003'
	'A/New_York/41/2003'
	'A/New_York/67/2003'
	'A/Georgia/NHRC0001/2004'
	'A/New_York/26/2003'
	'A/Hong_Kong/HKU2/2004'
	'A/Missouri/NHRC0002/2004'
	'A/New_York/14/2003'
	'A/New_York/21/2003'
	'A/New_York/44/2003'
	'A/New_York/22/2003'
	'A/New_York/15/2003'
	'A/New_York/31/2004'
	'A/New_York/38/2003'
	'A/California/NHRC0006/2003'
	'A/New_York/16/2003'
	'A/New_York/58/2003'
	'A/New_York/214/2003'
	'A/New_York/32/2003'
	'A/TW/872/02'
	'A/Wellington/21/2000'
	'A/New_York/177/1999'
	'A/Memphis/59/1999'
	'A/South_Australia/68/2000'
	'A/Canterbury/10/2001'
	'A/Canterbury/44/2001'
	'A/Canterbury/37/2001'
	'A/Canterbury/43/2001'
	'A/West_Coast/28/2001'
	'A/New_South_Wales/35/2000'
	'A/New_South_Wales/33/2000'
	'A/Canterbury/67/2000'
	'A/Canterbury/87/2000'
	'A/Canterbury/64/2000'
	'A/South_Australia/52/2000'
	'A/South_Australia/74/2000'
	'A/Wellington/26/2000'
	'A/Auckland/599/2000'
	'A/Western_Australia/4/2000'
	'A/Canterbury/17/2000'
	'A/Canterbury/96/2000'
	'A/Western_Australia/1/2000'
	'A/South_Australia/73/2000'
	'A/Western_Australia/2/2000'
	'A/Canterbury/101/2000'
	'A/Western_Australia/7/2000'
	'A/South_Australia/59/2000'
	'A/New_South_Wales/25/2000'
	'A/New_South_Wales/29/2000'
	'A/New_South_Wales/32/2000'
	'A/South_Australia/81/2000'
	'A/South_Australia/16/2000'
	'A/New_South_Wales/34/2000'
	'A/Western_Australia/11/2000'
	'A/New_South_Wales/36/2000'
	'A/Waikato/17/2000'
	'A/Waikato/5/2000'
	'A/New_South_Wales/5/1999'
	'A/New_York/589/1996'
	'A/New_York/591/1996'
	'A/New_York/577/1996'
	'A/New_York/586/1996'
	'A/New_York/557/1996'
	'A/New_York/578/1996'
	'A/New_York/597/1997'
	'A/New_York/588/1996'
	'A/New_York/602/1996'
	'A/New_York/555/1996'
	'A/New_York/563/1996'
	'A/Siena/1/1997'
	'A/New_York/568/1996'
	'A/New_York/570/1996'
	'A/New_York/595/1996'
	'A/New_York/569/1997'
	'A/New_York/652/1996'
	'A/New_York/558/1997'
	'A/New_York/562/1996'
	'A/New_York/584/1996'
	'A/New_York/608/1996'
	'A/New_York/631/1996'
	'A/New_York/590/1996'
	'A/New_York/576/1997'
	'A/New_York/574/1996'
	'A/New_York/565/1996'
	'A/New_York/599/1996'
	'A/New_York/560/1997'
	'A/New_York/572/1996'
	'A/New_York/564/1997'
	'A/New_York/580/1996'
	'A/New_York/579/1997'
	'A/New_York/587/1996'
	'A/New_York/518/1998'
	'A/New_York/541/1998'
	'A/New_York/592/1996'
	'A/New_York/521/1998'
	'A/New_York/526/1997'
	'A/New_York/534/1998'
	'A/New_York/507/1997'
	'A/New_York/510/1998'
	'A/New_York/513/1997'
	'A/New_York/524/1997'
	'A/New_York/502/1998'
	'A/New_York/547/1997'
	'A/New_York/530/1998'
	'A/New_York/512/1998'
	'A/New_York/515/1997'
	'A/New_York/516/1997'
	'A/New_York/523/1998'
	'A/New_York/519/1998'
	'A/New_York/542/1998'
	'A/New_York/509/1997'
	'A/New_York/514/1998'
	'A/New_York/536/1998'
	'A/New_York/550/1998'
	'A/New_York/501/1997'
	'A/New_York/540/1998'
	'A/New_York/535/1998'
	'A/New_York/545/1997'
	'A/New_York/527/1998'
	'A/New_York/529/1998'
	'A/New_York/538/1998'
	'A/New_York/533/1998'
	'A/New_York/528/1998'
	'A/New_York/532/1998'
	'A/New_York/520/1998'
	'A/New_York/505/1997'
	'A/New_York/506/1998'
	'A/New_York/546/1998'
	'A/New_York/522/1997'
	'A/New_York/548/1998'
	'A/New_York/517/1998'
	'A/New_York/539/1998'
	'A/New_York/455/1999'
	'A/New_York/324/1999'
	'A/New_York/263/1999'
	'A/New_York/316/1999'
	'A/New_York/456/1999'
	'A/New_York/339/1999'
	'A/New_York/448/1998'
	'A/New_York/460/1999'
	'A/New_York/247/1998'
	'A/New_York/452/1999'
	'A/New_York/277/1999'
	'A/New_York/283/1999'
	'A/New_York/251/1998'
	'A/New_York/336/1999'
	'A/New_York/262/1999'
	'A/New_York/398/1999'
	'A/New_York/459/1999'
	'A/New_York/285/1999'
	'A/New_York/266/1999'
	'A/New_York/450/1999'
	'A/New_York/257/1999'
	'A/New_York/329/1999'
	'A/New_York/453/1999'
	'A/New_York/330/1998'
	'A/New_York/321/1999'
	'A/New_York/322/1999'
	'A/New_York/240/1998'
	'A/New_York/457/1999'
	'A/New_York/253/1999'
	'A/New_York/286/1999'
	'A/New_York/347/1999'
	'A/New_York/331/1999'
	'A/New_York/249/1998'
	'A/New_York/304/1998'
	'A/New_York/284/1999'
	'A/New_South_Wales/20/1999'
	'A/New_South_Wales/21/1999'
	'A/New_York/137/1999'
	'A/New_York/145/1999'
	'A/New_York/435/2000'
	'A/New_York/423/1999'
	'A/New_York/332/1999'
	'A/Panama/2007/1999'
	'A/New_South_Wales/13/1999'
	'A/New_South_Wales/16/1999'
	'A/New_South_Wales/2/1999'
	'A/New_York/327/1999'
	'A/Western_Australia/13/2001'
	'A/New_York/609/1995'
	'A/New_York/610/1995'
	'A/New_York/622/1996'
	'A/New_York/637/1996'
	'A/New_York/619/1996'
	'A/New_York/634/1995'
	'A/New_York/613/1996'
	'A/New_York/641/1996'
	'A/New_York/611/1995'
	'A/New_York/612/1995'
	'A/New_York/623/1995'
	'A/New_York/701/1995'
	'A/New_York/660/1995'
	'A/New_York/625/1996'
	'A/New_York/632/1996'
	'A/Memphis/24/1995'
	'A/New_York/676/1995'
	'A/New_York/678/1995'
	'A/New_York/687/1995'
	'A/New_York/657/1994'
	'A/New_York/688/1994'
	'A/New_York/661/1994'
	'A/New_York/679/1995'
	'A/New_York/685/1995'
	'A/New_York/667/1995'
	'A/New_York/666/1995'
	'A/New_York/680/1995'
	'A/New_York/664/1995'
	'A/New_York/681/1995'
	'A/New_York/677/1995'
	'A/New_York/693/1995'
	'A/New_York/735/1994'
	'A/New_York/773/1993'
	'A/New_York/706/1993'
	'A/New_York/714/1994'
	'A/New_York/731/1994'
	'A/New_York/739/1994'
	'A/New_York/749/1994'
	'A/New_York/724/1994'
	'A/New_York/715/1994'
	'A/New_York/723/1994'
	'A/New_York/745/1994'
	'A/New_York/747/1994'
	'A/New_York/736/1994'
	'A/New_York/737/1994'
	'A/New_York/743/1994'
	'A/New_York/720/1994'
	'A/New_York/748/1994'
	'A/New_York/725/1994'
	'A/New_York/738/1994'
	'A/New_York/746/1994'
	'A/New_York/654/1994'
	'A/New_York/766/1993'
	'A/New_York/784/1993'
	'A/New_York/768/1993'
	'A/New_York/775/1993'
	'A/New_York/764/1993'
	'A/New_York/756/1993'
	'A/New_York/781/1993'
	'A/New_York/757/1993'
	'A/New_York/791/1993'
	'A/New_York/761/1993'
	'A/New_York/783/1993'
	'A/New_York/777/1993'
	'A/New_York/788/1993'
	'A/Nanchang/0074/1994'
	'A/Nanchang/12/1993'
	'A/Nanchang/58/1993'
	'A/New_York/782/1993'
	'A/Shangdong/9/1993'
	'A/New_York/760/1993'
	'A/New_York/770/1993'
	'A/New_York/772/1993'
	'A/New_York/759/1993'
	'A/New_York/800/1993'
	'A/New_York/776/1993'
	'A/New_York/774/1993'
	'A/New_York/762/1993'
	'A/New_York/763/1993'
	'A/New_York/786/1993'
	'A/New_York/787/1993'
	'A/Hong_Kong/14/1992'
	'A/New_York/758/1993'
	'A/Beijing/32/1992'
	'A/Beijing/353/1989'
	'A/Siena/3/1991'
	'A/Siena/6/1991'
	'A/Siena/1/1991'
	'A/Siena/5/1991'
	'A/Memphis/1/1990'
	'A/Memphis/7/1990'
	'A/Siena/10/1990'
	'A/Siena/4/1990'
	'A/Hong_Kong/2/1988'
	'A/Memphis/3/1988'
	'A/Memphis/5/1988'
	'A/Hong_Kong/7/1987'
	'A/Memphis/15/1988'
	'A/Memphis/8/1988'
	'A/Siena/3/1988'
	'A/Hong_Kong/46/1971'
	'A/Hong_Kong/50/1972'
	'A/Hong_Kong/6/1972'
	'A/Memphis/1/1971'
	'A/Memphis/2/1971'
	'A/Albany/18/1968'
;
end;
begin trees;
	tree Tree1 = [&R] (('A/Albany/11/1968':4.0,(('A/Hong_Kong/1/1968':1.0,('A/Hong_Kong/1-1/1968':0.0,(('A/Hong_Kong/1-8-MA21-1/1968':1.0,'A/Beijing/1/1968':0.0)[&Name="INTNODE5"]:0.0,(('A/Hong_Kong/1-9-MA21-1/1968':0.0,'A/Hong_Kong/1-9-MA21-3/1968':1.0)[&Name="INTNODE8"]:2.0,('A/Hong_Kong/1-11-MA21-1/1968':2.0,(('A/Hong_Kong/1-1-MA-20/1968':3.0,'A/Hong_Kong/1-2-MA21-3/1968':1.0)[&Name="INTNODE12"]:0…
end;
begin figtree;
	set appearance.backgroundColorAttribute="Default";
	set appearance.backgroundColour=#-1;
	set appearance.branchColorAttribute="User selection";
	set appearance.branchLineWidth=1.0;
	set appearance.branchMinLineWidth=0.0;
	set appearance.branchWidthAttribute="Fixed";
	set appearance.foregroundColour=#-16777216;
	set appearance.selectionColour=#-2144520576;
	set branchLabels.colorAttribute="User selection";
	set branchLabels.displayAttribute="sites";
	set branchLabels.fontName="Arial";
	set branchLabels.fontSize=12;
	set branchLabels.fontStyle=0;
	set branchLabels.isShown=true;
	set branchLabels.significantDigits=4;
	set layout.expansion=0;
	set layout.layoutType="RECTILINEAR";
	set layout.zoom=0;
	set legend.attribute="Name";
	set legend.fontSize=10.0;
	set legend.isShown=false;
	set legend.significantDigits=4;
	set nodeBars.barWidth=4.0;
	set nodeBars.displayAttribute=null;
	set nodeBars.isShown=false;
	set nodeLabels.colorAttribute="User selection";
	set nodeLabels.displayAttribute="Node ages";
	set nodeLabels.fontName="Academy Engraved LET";
	set nodeLabels.fontSize=8;
	set nodeLabels.fontStyle=0;
	set nodeLabels.isShown=false;
	set nodeLabels.significantDigits=4;
	set nodeShape.colourAttribute="User selection";
	set nodeShape.isShown=false;
	set nodeShape.minSize=10.0;
	set nodeShape.scaleType=Width;
	set nodeShape.shapeType=Circle;
	set nodeShape.size=4.0;
	set nodeShape.sizeAttribute="Fixed";
	set polarLayout.alignTipLabels=false;
	set polarLayout.angularRange=0;
	set polarLayout.rootAngle=0;
	set polarLayout.rootLength=100;
	set polarLayout.showRoot=true;
	set radialLayout.spread=0.0;
	set rectilinearLayout.alignTipLabels=false;
	set rectilinearLayout.curvature=0;
	set rectilinearLayout.rootLength=135;
	set scale.offsetAge=0.0;
	set scale.rootAge=1.0;
	set scale.scaleFactor=1.0;
	set scale.scaleRoot=false;
	set scaleAxis.automaticScale=true;
	set scaleAxis.fontSize=8.0;
	set scaleAxis.isShown=false;
	set scaleAxis.lineWidth=1.0;
	set scaleAxis.majorTicks=1.0;
	set scaleAxis.origin=0.0;
	set scaleAxis.reverseAxis=false;
	set scaleAxis.showGrid=true;
	set scaleBar.automaticScale=true;
	set scaleBar.fontSize=10.0;
	set scaleBar.isShown=true;
	set scaleBar.lineWidth=1.0;
	set scaleBar.scaleRange=0.0;
	set tipLabels.colorAttribute="User selection";
	set tipLabels.displayAttribute="Names";
	set tipLabels.fontName="Arial";
	set tipLabels.fontSize=10;
	set tipLabels.fontStyle=0;
	set tipLabels.isShown=false;
	set tipLabels.significantDigits=4;
	set trees.order=true;
	set trees.orderType="decreasing";
	set trees.rooting=false;
	set trees.rootingType="User Selection";
	set trees.transform=false;
	set trees.transformType="cladogram";
end;
